# Supplementary material for: A five‐microRNA signature for individualized prognosis evaluation and radiotherapy guidance in patients with diffuse lower‐grade glioma
Source: J Cell Mol Med. 2020 May 15;24(13):7504–14. doi: 10.1111/jcmm.15377 (PMC7339211; doi:10.1111/jcmm.15377)
Supplement: Supplementary file 1 — Table S1 [file JCMM-24-7504-s001.xls]

## Sheet: cox
Supplementary table S1: microRNAs of Univariate Cox regression analysis(P < 0.05) in the training set (n = 525)
microRNAs	coefficient	P	HR	right	left
hsa-miR-155	0.594489	1.11281e-22	1.8121	1.60899	2.04086
hsa-miR-15b	0.686652	1.24954e-17	1.98705	1.6976	2.32586
hsa-miR-196b	0.202061	1.23365e-15	1.22392	1.16482	1.28603
hsa-miR-196a-2	0.242375	3.13078e-14	1.27427	1.19699	1.35654
hsa-miR-1266	0.626836	1.2751e-13	1.87168	1.58567	2.20928
hsa-miR-7705	2.01804	3.63418e-13	7.52355	4.36611	12.9644
hsa-miR-196a-1	0.239874	4.63226e-13	1.27109	1.19113	1.35642
hsa-miR-3923	0.542682	1.98713e-12	1.72062	1.4792	2.00144
hsa-miR-10a	0.167995	4.91359e-12	1.18293	1.12787	1.24068
hsa-miR-148a	0.332342	6.40167e-12	1.39423	1.26812	1.53288
hsa-miR-6892	0.464192	1.13035e-11	1.59073	1.39122	1.81885
hsa-miR-944	0.823446	3.26706e-11	2.27834	1.78633	2.90585
hsa-miR-21	0.327035	1.2419e-10	1.38685	1.25535	1.53213
hsa-miR-4450	6.32298	2.85509e-10	557.234	78.0915	3976.22
hsa-miR-429	1.07131	3.10109e-10	2.91921	2.09109	4.07529
hsa-miR-1248	0.577779	4.43005e-10	1.78208	1.48623	2.13681
hsa-miR-200b	0.654538	5.69144e-10	1.92425	1.56452	2.3667
hsa-miR-200a	0.556616	8.83199e-10	1.74476	1.46027	2.08466
hsa-miR-346	-0.617233	1.28023e-09	0.539435	0.441959	0.65841
hsa-miR-339	0.446523	1.74081e-09	1.56287	1.35142	1.80741
hsa-miR-4649	1.70417	2.38489e-09	5.49685	3.14122	9.61898
hsa-miR-135b	0.36018	3.14924e-09	1.43359	1.27253	1.61503
hsa-miR-7974	1.60009	4.84578e-09	4.95349	2.89858	8.4652
hsa-miR-142	0.38055	7.77381e-09	1.46309	1.28577	1.66486
hsa-miR-335	0.418351	1.06099e-08	1.51945	1.31656	1.75362
hsa-miR-6875	1.90237598NA606	1.1968e-08	6.7018	3.48427	12.8905
hsa-miR-671	0.633149	2.01306e-08	1.88353	1.50980521NA623	2.34977
hsa-miR-887	0.392619	2.59392e-08	1.48085	1.28967	1.70038
hsa-miR-449a	0.803286	3.00989e-08	2.23287	1.68058	2.96664
hsa-miR-16-1	0.569664	3.13485e-08	1.76767	1.44469	2.16286
hsa-miR-216a	0.28934	3.47726e-08	1.33555	1.20505	1.48017
hsa-miR-10b	0.177786	3.54421e-08	1.19457	1.12139	1.27252
hsa-miR-16-2	0.552041	4.88974e-08	1.73679	1.42433	2.1178
hsa-miR-1976	0.494366	5.36792e-08	1.63946	1.37192	1.95917
hsa-miR-4724	1.68835	5.79345e-08	5.41056	2.93993	9.95745
hsa-miR-664a	0.624642	5.99774e-08	1.86758	1.48991	2.34098
hsa-miR-4660	0.977401	7.06761e-08	2.65754	1.86256	3.79183
hsa-miR-4421	1.05825	8.02198e-08	2.88132	1.95768	4.24073
hsa-miR-1228	0.617935	1.27439e-07	1.85509	1.47501	2.33312
hsa-miR-7155	2.65197	1.48821e-07	14.1819	5.2734	38.14
hsa-miR-216b	0.269648	1.53397e-07	1.3095	1.18406	1.44823
hsa-miR-3614	0.784278	2.38035e-07	2.1908NA4581341	1.62706	2.94993
hsa-miR-651	0.605064	2.52814e-07	1.83137	1.45505	2.30501
hsa-miR-590	0.521643	3.53347e-07	1.68479	1.37834	2.05939
hsa-miR-222	0.325264	3.57271e-07	1.3844	1.22144	1.5691
hsa-miR-574	0.39399	3.7366e-07	1.48289	1.27384	1.72623
hsa-miR-599	0.451877	4.07547e-07	1.57126	1.31921	1.87147
hsa-miR-34a	0.357737	4.6319e-07	1.43009	1.24439	1.6435
hsa-miR-3144	1.66026	6.64192e-07	5.26067	2.73389	10.1228
hsa-miR-6503	1.35061	7.39747e-07	3.85979	2.26122	6.5885
hsa-miR-190b	0.61238	1.00179e-06	1.84482	1.44339	2.35788
hsa-miR-3613	0.546821	1.06275e-06	1.72775	1.38706	2.15213
hsa-miR-3913-2	0.70346	1.12369e-06	2.02073	1.52237	2.68224
hsa-miR-27a	0.402902	1.53419e-06	1.49616	1.26949	1.7633
hsa-miR-3136	1.54833	1.65605e-06	4.7036	2.49671	8.8612
hsa-miR-4448	9.86277	1.65637e-06	19202.1	339.782	1.08516e+06
hsa-miR-4709	1.07649	1.70634e-06	2.93437	1.88814	4.56031
hsa-miR-4777	1.81427	1.87754e-06	6.13661	2.91014	12.9403
hsa-miR-423	0.620853	1.91062e-06	1.86052	1.44103	2.40212
hsa-miR-128-1	-0.342434	1.98756e-06	0.71004	0.616565	0.817686
hsa-miR-221	0.279319	2.00357e-06	1.32223	1.17838	1.48364
hsa-miR-23a	0.421085	2.11762e-06	1.52361	1.28023	1.81327
hsa-miR-6806	0.799802	2.4375e-06	2.2251	1.59554	3.10306
hsa-miR-3677	0.312373	2.49478e-06	1.36666	1.20003	1.55644
hsa-miR-200c	0.386733	2.99252e-06	1.47216	1.25166	1.73151
hsa-miR-455	0.239623	3.1681e-06	1.27077	1.14893	1.40553
hsa-miR-25	0.38162	3.29785e-06	1.46465	1.24709	1.72017
hsa-miR-4677	0.382607	3.29909e-06	1.4661	1.2478	1.72259
hsa-miR-15a	0.649862	3.5575e-06	1.91528	1.45514	2.52092
hsa-miR-141	0.494519	4.09309e-06	1.63971	1.32859	2.02369
hsa-miR-3913-1	0.736233	4.42163e-06	2.08806	1.52484	2.8593
hsa-miR-3940	0.611476	4.75538e-06	1.84315	1.4184	2.39509
hsa-miR-217	0.170746	5.74523e-06	1.18619	1.10182	1.27702
hsa-miR-4431	0.824029	5.8004e-06	2.27967	1.59645	3.25528
hsa-miR-503	0.313937	5.82015e-06	1.3688	1.19506	1.56781
hsa-miR-6502	2.53454	7.40909e-06	12.6106	4.1624	38.2059
hsa-miR-548n	2.63256	8.61763e-06	13.9093	4.36174	44.3557
hsa-miR-26a-1	0.414945	9.42475e-06	1.51429	1.26031	1.81944
hsa-miR-320c-1	0.747992	9.57649e-06	2.11275	1.5171	2.94228
hsa-miR-3074	0.39318	9.92436e-06	1.48168	1.24456	1.76398
hsa-miR-424	0.346051	9.97635e-06	1.41347	1.2123	1.64803
hsa-miR-26a-2	0.415249	9.97649e-06	1.51475	1.25988	1.82117
hsa-miR-320b-2	0.441453	1.1049e-05	1.55496	1.27712	1.89325
hsa-miR-3616	1.70346	1.14416e-05	5.4929	2.56659	11.7557
hsa-miR-616	0.476547	1.25534e-05	1.6105	1.30044	1.9945
hsa-miR-942	0.453694	1.46851e-05	1.57412	1.28209	1.93266
hsa-miR-615	0.258015	1.70876e-05	1.29436	1.15074	1.4559
hsa-miR-1296	-0.334479	1.84592e-05	0.715711	0.614129	0.834095
hsa-miR-4648	1.83113	1.89673e-05	6.24095	2.69648	14.4445
hsa-miR-767	-0.246764	1.90364e-05	0.781325	0.697764	0.874893
hsa-miR-187	0.260489	1.9416e-05	1.29756	1.15138	1.4623
hsa-miR-6720	-0.333867	2.09041e-05	0.716149	0.614065	0.835204
hsa-let-7f-2	0.44271	2.10929e-05	1.55692	1.26959	1.90929
hsa-let-7f-1	0.439333	2.33308e-05	1.55167	1.2659	1.90195
hsa-miR-3690-1	0.625213	2.40144e-05	1.86864	1.39808	2.49759
hsa-miR-320b-1	0.465813	3.33198e-05	1.59331	1.27863	1.98543
hsa-miR-4434	3.45129	3.34855e-05	31.5411	6.17601	161.082
hsa-miR-2115	0.406308	3.36835e-05	1.50126	1.23897	1.81909
hsa-miR-24-2	0.333436	4.20833e-05	1.39576	1.18991	1.63722
hsa-miR-18a	0.360061	4.40666e-05	1.43342	1.206	1.70372
hsa-miR-106b	0.365385	4.43578e-05	1.44107	1.20926	1.71731
hsa-miR-148b	0.514296	4.71918e-05	1.67246	1.30549	2.14259
hsa-miR-4521	0.719935	4.83896e-05	2.0543	1.4516	2.90724
hsa-miR-24-1	0.327442	5.52666e-05	1.38741	1.18327	1.62678
hsa-miR-618	0.723249	5.73206e-05	2.06112	1.4491	2.93163
hsa-miR-548b	0.533726	6.12182e-05	1.70527	1.31355	2.21382
hsa-miR-8072	1.43921	6.12466e-05	4.21736	2.08634	8.5NA3717117255
hsa-miR-3171	7.92397	6.13052e-05	2762.73	57.3278	133140
hsa-miR-93	0.480494	6.64668e-05	1.61687	1.27683	2.04747
hsa-miR-6820	-0.55314	6.70696e-05	0.575141	0.438193	0.754889
hsa-miR-4728	1.12174	7.04454e-05	3.07019	1.76581	5.3381
hsa-miR-128-2	-0.26862	7.59734e-05	0.764434	0.669195	0.873227
hsa-miR-7978	0.988805	8.94631e-05	2.68802	1.63902	4.4084
hsa-let-7e	0.324426	8.95247e-05	1.38324	1.17599	1.62701
hsa-miR-6509	0.326528	9.16767e-05	1.38615	1.17694	1.63254
hsa-miR-6507	-0.408828	9.23051e-05	0.664428	0.54131	0.815549
hsa-miR-653	0.303907	9.34263e-05	1.35514	1.16352	1.57832
hsa-miR-105-2	-0.243183	9.89516e-05	0.784128	0.693773	0.886251
hsa-miR-18b	0.648316	9.9498e-05	1.91232	1.37963	2.65068
hsa-miR-4769	7.30679	0.00010165	1490.38	37.4155	59367
hsa-miR-224	0.314383	0.000102482	1.36941	1.16855	1.60481
hsa-miR-875	1.40515	0.000109535	4.07614	2.00015	8.30681
hsa-miR-551b	0.249195	0.000110101	1.28299	1.13077	1.45571
hsa-miR-449b	1.07761	0.000115181	2.93765	1.69876	5.08008
hsa-miR-4797	-0.854646	0.000115862	0.425434	0.275491	0.656985
hsa-miR-4423	0.37019	0.000118531	1.44801	1.19924	1.74838
hsa-miR-204	0.185147	0.000126074	1.2034	1.09472	1.32286
hsa-miR-4741	1.54142	0.000133691	4.67124	2.11797	10.3025
hsa-miR-675	0.187665	0.000137083	1.20643	1.0955	1.32859
hsa-miR-193a	0.24409	0.000179643	1.27646	1.12342	1.45034
hsa-miR-3166	4.68001	0.000190073	107.771	9.22649	1258.84
hsa-miR-550a-2	0.328253	0.000200927	1.38854	1.1679	1.65087
hsa-miR-99b	0.328077	0.000201062	1.3883	1.16779	1.65044
hsa-miR-105-1	-0.223042	0.000204037	0.800082	0.711239	0.900022
hsa-miR-9-3	-0.357809	0.00021446	0.699206	0.578522	0.845067
hsa-miR-9-2	-0.3579	0.000214488	0.699143	0.57844	0.845032
hsa-miR-450b	0.258437	0.000214997	1.2949	1.12926	1.48484
hsa-miR-3194	1.11612	0.000215	3.05297	1.69046	5.51367
hsa-miR-2277	0.509907	0.000217154	1.66514	1.27082	2.1818
hsa-miR-9-1	-0.357263	0.000219479	0.699588	0.578831	0.845538
hsa-miR-199b	0.178337	0.000223289	1.19523	1.08724	1.31395
hsa-miR-4699	1.8288	0.000234656	6.22639	2.3499	16.4977
hsa-miR-4758	1.5753	0.00024598	4.83218	2.0817	11.2168
hsa-miR-550a-1	0.327493	0.000255825	1.38748	1.16409	1.65375
hsa-miR-4680	1.61421	0.000263246	5.02391	2.11105	11.956
hsa-miR-31	0.302079	0.000281369	1.35267	1.14919	1.59217
hsa-miR-2114	0.236489	0.000283194	1.26679	1.11495	1.43932
hsa-miR-4533	1.32243	0.000289351	3.75253	1.83556	7.67149
hsa-miR-5705	4.05503	0.000298968	57.6869	6.40589	519.488
hsa-miR-130b	0.31007	0.000352997	1.36352	1.15025	1.61633
hsa-miR-4785	2.91478	0.00036959	18.4448	3.70783	91.7543
hsa-miR-4315-2	4.6955	0.000370379	109.454	8.25343	1451.53
hsa-miR-450a-1	0.314751	0.000374235	1.36992	1.15183	1.62931
hsa-miR-4513	5.98719	0.000382914	398.294	14.6308	10842.8
hsa-miR-22	0.335055	0.000403233	1.39802	1.16118	1.68315
hsa-miR-301b	0.326265	0.000417661	1.38578	1.15609	1.66111
hsa-miR-34c	0.206595	0.000455692	1.22948	1.09536	1.38003
hsa-miR-149	0.224361	0.000474269	1.25152	1.10356	1.41933
hsa-miR-6891	1.6893	0.000474447	5.41567	2.09991	13.967
hsa-miR-4454	0.862654	0.000487549	2.36944	1.45914	3.84765
hsa-miR-937	0.315461	0.000499533	1.37089	1.14779	1.63735
hsa-miR-32	0.311696	0.000506453	1.36574	1.14569	1.62805
hsa-miR-7843	1.69834	0.000506497	5.46485	2.09819	14.2335
hsa-miR-1257	5.41929	0.000533495	225.718	10.511	4847.15
hsa-miR-542	0.240755	0.000575448	1.27221	1.10927	1.45909
hsa-miR-4775	1.93787	0.000576638	6.94395	2.3037	20.9309
hsa-miR-4776-1	3.40366	0.000621116	30.074	4.2816	211.241
hsa-miR-450a-2	0.309372	0.000639024	1.36257	1.14087	1.62736
hsa-miR-548ba	-0.45893	0.000642696	0.63196	0.485545	0.822524
hsa-miR-877	0.418063	0.000666842	1.51902	1.19395	1.93258
hsa-miR-3181	4.28816	0.0006992	72.8323	6.10334	869.122
hsa-miR-4484	0.956577	0.000718618	2.60277	1.49522	4.53071
hsa-miR-6863	13.4779	0.000780462	713494	274.538	1.85429e+09
hsa-miR-625	0.227972	0.000782812	1.25605	1.0996	1.43476
hsa-miR-504	-0.334318	0.000818911	0.715826	0.588528	0.870658
hsa-miR-6728	1.97946	0.000819188	7.23881	2.2706	23.0778
hsa-miR-28	0.384995	0.000849193	1.46961	1.17213	1.84259
hsa-miR-1285-1	3.03179	0.000850486	20.7343	3.49194	123.115
hsa-miR-501	0.274616	0.000885571	1.31602	1.11932	1.5473
hsa-miR-3651	0.688499	0.000900298	1.99073	1.32583	2.98906
hsa-miR-1237	2.45894	0.00090233	11.6924	2.73741	49.9424
hsa-miR-361	0.423792	0.0010054	1.52774	1.18679	1.96666
hsa-miR-320d-2	0.640092	0.00101027	1.89666	1.29498	2.77788
hsa-miR-374a	0.359805	0.00101101	1.43305	1.15638	1.77592
hsa-miR-6843	0.491728	0.00111362	1.63514	1.21665	2.19757
hsa-miR-139	-0.203522	0.00112134	0.815852	0.72184	0.922108
hsa-miR-190a	0.345018	0.00115817	1.41202	1.1467	1.73872
hsa-miR-23b	0.285681	0.00120536	1.33067	1.11934	1.581896173NA55
hsa-miR-4800	1.35445	0.00122293	3.87464	1.70481	8.80616
hsa-miR-550a-3	0.340604	0.00123984	1.4058	1.14327	1.7286
hsa-miR-3174	1.57702	0.0012584	4.84053	1.8565	12.6209
hsa-miR-4438	9.65168	0.0012876	15547.9	43.5771	5.54736e+06
hsa-miR-4802	3.76478	0.0013113	43.154	4.34305	428.794
hsa-miR-3926-2	0.553214	0.00131837	1.73883	1.24065	2.43706
hsa-miR-5000	0.578027	0.00134974	1.78252	1.25178	2.53829
hsa-miR-302b	0.572515	0.0013985	1.77272	1.2477	2.51866
hsa-miR-6821	2.3495	0.00141522	10.4803	2.47598	44.3607
hsa-miR-5090	0.801295	0.00158381	2.22843	1.35543	3.66369
hsa-let-7i	0.409612	0.0015993	1.50623	1.16793	1.94253
hsa-miR-3131	1.18552	0.00165173	3.27239	1.56374	6.84801
hsa-miR-452	0.191506	0.00170512	1.21107	1.07451	1.36499
hsa-miR-573	2.99503	0.00170669	19.986	3.07648	129.837
hsa-miR-4651	1.4209	0.00171025	4.14084	1.70399	10.0626
hsa-miR-548f-1	-0.603419	0.00176786	0.546938	0.374684	0.798383
hsa-miR-5684	1.68592	0.00176805	5.39743	1.87591	15.5297
hsa-miR-4772	0.468275	0.00187063	1.59724	1.18906	2.14552
hsa-miR-3154	0.975701	0.00192602	2.65303	1.43204	4.91506
hsa-miR-199a-2	0.156097	0.00220805	1.16894	1.05774	1.29182
hsa-miR-1249	-0.249904	0.00224136	0.778875	0.663539	0.91426
hsa-miR-30e	0.393005	0.00226077	1.48143	1.15115	1.90647
hsa-miR-3662	1.24027	0.00231569	3.45655	1.55632	7.67687
hsa-miR-493	0.186249	0.00239714	1.2047221359NA3	1.06824	1.35864
hsa-miR-4710	5.07971	0.00240368	160.728	6.04679	4272.26
hsa-miR-449c	1.5059	0.00245154	4.50821	1.7016	11.9441
hsa-miR-2355	0.29655	0.00251646	1.34521	1.1098	1.63056
hsa-miR-1537	1.22357	0.00263937	3.39929	1.53114	7.54675
hsa-miR-6769b	2.83686	0.00265545	17.0622	2.68207	108.542
hsa-miR-98	0.384452	0.00265839	1.46881	1.14302	1.88746
hsa-miR-624	0.461296	0.00294287	1.58613	1.17029	2.14973
hsa-miR-1245a	1.09129	0.00314641	2.97811	1.44339	6.14466
hsa-miR-4520-2	3.2132	0.0031725	24.8586	2.94096	210.118
hsa-miR-7853	10.7805	0.00320676	48075.5	37.0095	6.24504e+07
hsa-miR-3916	7.15807	0.00322837	1284.43	10.9616	150504
hsa-miR-5703	1.18832	0.00323765	3.28155	1.48774	7.23824
hsa-miR-545	0.533732	0.00327189	1.70529	1.19487	2.43374
hsa-miR-548d-2	1.99512	0.00343067	7.35305	1.93NA410382054	27.9779
hsa-miR-3129	1.09971	0.00355691	3.0033	1.43375	6.29104
hsa-miR-320a	0.307384	0.00357003	1.35986	1.10586	1.6722
hsa-miR-144	0.144893	0.00359216	1.15592	1.04851	1.27433
hsa-miR-199a-1	0.150NA42427629	0.00362042	1.16213	1.05026	1.28591
hsa-miR-188	0.276087	0.00372271	1.31796	1.09367	1.58825
hsa-miR-215	0.263657	0.00387643	1.30168	1.08842	1.55673
hsa-miR-1292	0.624015	0.00389855	1.86641	1.22173	2.85127
hsa-miR-3692	1.88887	0.00392812	6.61191	1.83151	23.8695
hsa-miR-7844	1.41313	0.00394319	4.10878	1.57196	10.7395
hsa-miR-372	0.295251	0.00427989	1.34346	1.09712	1.64513
hsa-miR-27b	0.230485	0.00447292	1.25921	1.0742	1.47609
hsa-miR-143	0.156775	0.00467485	1.16973	1.04932	1.30396
hsa-miR-4632	1.37622	0.00472577	3.95989	1.52419	10.288
hsa-miR-2276	0.611589	0.00486341	1.84336	1.20431	2.8215
hsa-miR-3682	0.342818	0.00492697	1.40891	1.10944	1.78922
hsa-miR-186	0.253186	0.00495209	1.28812	1.07961	1.53691
hsa-miR-4258	8.8415	0.00516259	6915.38	14.0874	3.39469e+06
hsa-miR-494	0.203775	0.0051854	1.22602	1.06279	1.41433
hsa-miR-4424	-0.799316	0.00526299	0.449637	0.256472	0.788285
hsa-miR-100	0.229305	0.00530109	1.25773	1.07049	1.47772
hsa-miR-296	0.212737	0.00535247	1.23706	1.06505	1.43685
hsa-miR-484	0.303777	0.00543585	1.35497	1.09374	1.67858
hsa-miR-1287	0.189296	0.00574092	1.2084	1.05652	1.38211
hsa-miR-223	0.183884	0.00584069	1.20188	1.05458	1.36975
hsa-miR-3660	1.54123	0.00590894	4.67033	1.55876	13.9932
hsa-miR-6834	1.03981	0.00593401	2.82868	1.34865	5.93294
hsa-miR-3198-2	1.26304	0.00621034	3.53614	1.43104	8.73792
hsa-miR-193b	0.306143	0.00624419	1.35818	1.0906	1.6914
hsa-miR-211	0.189492	0.00646158	1.20864	1.05455	1.38523
hsa-miR-451a	0.126001	0.00647459	1.13428	1.03593	1.24198
hsa-miR-1277	0.344511	0.00692534	1.4113	1.09907	1.81223
hsa-miR-3942	0.929348	0.00733132	2.53286	1.28408	4.99607
hsa-miR-6501	1.67638	0.00741428	5.34614	1.56723	18.2368
hsa-miR-4494	4.94447	0.00749944	140.396	3.74366	5265.21
hsa-miR-3911	1.27605	0.00752314	3.58246	1.40538	9.13208
hsa-miR-33b	0.228956	0.00780005	1.25729	1.06215	1.48828
hsa-miR-324	0.244995	0.00787324	1.27761	1.06642	1.53064
hsa-let-7g	0.343337	0.00789204	1.40964	1.09422	1.816
hsa-miR-4636	0.342538	0.00799581	1.40852	1.09353	1.81424
hsa-miR-4655	7.79486	0.00806497	2428.09	7.60093	775645
hsa-miR-5690	1.20493	0.00816163	3.33653	1.36639	8.14734
hsa-miR-130a	0.278362	0.00818024	1.32096	1.07472	1.62363
hsa-miR-107	0.237599	0.0083663	1.2682	1.0629	1.51316
hsa-miR-505	0.280027	0.00889468	1.32317	1.072755732NA07	1.63203
hsa-miR-7702	0.409057	0.00913319	1.5054	1.10686	2.04743
hsa-miR-3926-1	0.540863	0.00916936	1.71749	1.14343	2.57976
hsa-miR-4674	1.474	0.0092111	4.36666	1.43995	13.2419
hsa-miR-4662a	0.222333NA054127	0.00933206	1.24899	1.05623	1.47692
hsa-miR-3147	4.74064	0.00951906	114.507	3.18071	4122.32
hsa-miR-939	0.637876	0.00952182	1.89246	1.16845	3.06509
hsa-miR-511	-0.409394	0.00953089	0.664053	0.487282	0.904951
hsa-miR-4780	0.590845	0.00976957	1.805513NA77708	1.15335	2.82645
hsa-miR-1293	1.43696	0.00992901	4.20788	1.41144	12.5448
hsa-miR-6813	1.67501	0.0100912	5.33885	1.49023	19.1268
hsa-miR-454	0.274668	0.0104176	1.31609	1.06664	1.62388
hsa-miR-5694	1.25929	0.0104199	3.52292	1.34414	9.23335
hsa-miR-214	0.175675	0.0104738	1.19205	1.04202	1.36368
hsa-miR-412	0.122447	0.0109339	1.13026	1.02854	1.24204
hsa-miR-6783	0.734551	0.0109694	2.08454	1.1836	3.67128
hsa-miR-4657	2.1733	0.0116581	8.7872	1.62344	47.5626
hsa-miR-4745	0.777029	0.011987	2.175	1.18636	3.98752
hsa-miR-4515	0.917568	0.0120466	2.5032	1.22299	5.123516562NA51
hsa-miR-548o	1.2454	0.0127724	3.47433	1.30359	9.25978
hsa-miR-6874	-0.47874	0.0130452	0.619564	0.424559	0.904137
hsa-miR-5584	0.416354	0.0132371	1.51642	1.09084	2.10804
hsa-miR-1304	0.348749	0.0132424	1.41729	1.07553	1.86765
hsa-miR-3200	-0.201435	0.0136354	0.817557	0.696639	0.959462
hsa-miR-7641-1	1.09819	0.0141936	2.99873	1.24668	7.21305
hsa-miR-3652	0.795432	0.0144686	2.2154	1.17105	4.19108
hsa-miR-376c	0.156214	0.0147075	1.16908	1.03118	1.32541
hsa-miR-548v	0.329889	0.0147886	1.39081	1.06677	1.8133
hsa-miR-30c-2	0.347414	0.0148536	1.4154	1.07024	1.87188
hsa-miR-126	0.191023	0.0150699	1.21049	1.03769	1.41206
hsa-miR-1226	0.301953	0.0152196	1.3525	1.05984	1.72597
hsa-miR-4645	1.44564	0.0152204	4.24458	1.3208	13.6406
hsa-miR-3124	-1.02245	0.0152231	0.359712	0.15753	0.821385
hsa-miR-940	0.187105	0.0152372	1.20575	1.03664	1.40246
hsa-miR-6513	1.41088	0.0152511	4.09957	1.31154	12.8143
hsa-miR-376b	0.207663	0.0153703	1.2308	1.04052	1.45587
hsa-miR-6754	1.6564	0.0153954	5.24039	1.37232	20.0111
hsa-miR-502	0.247228	0.0155527	1.28047	1.04805	1.56443
hsa-miR-1538	0.936986	0.0156067	2.55228	1.19421	5.45474
hsa-miR-4733	1.32398	0.0160772	3.75835	1.2788544NA4034	11.0452
hsa-miR-1269a	0.201504	0.0164557	1.22324	1.03754	1.44218
hsa-miR-378a	0.168538	0.0165537	1.18357	1.03117	1.35849
hsa-miR-489	0.734585	0.0165917	2.08462	1.14293	3.80219
hsa-miR-4326	0.246888	0.0167294	1.28004	1.04565	1.56695
hsa-miR-150	0.204575	0.0171475	1.227	1.03702	1.45179
hsa-miR-4419b	3.11725	0.0177881	22.5841	1.71484	297.429
hsa-miR-376a-2	0.229145	0.0180318	1.25752	1.04002	1.52051
hsa-miR-4516	2.98262	0.0181076	19.7394	1.66387	234.18
hsa-miR-1910	0.773252	0.0183761	2.1668	1.13941	4.12057
hsa-miR-7160	1.59782	0.0189884	4.94223	1.30055	18.7811
hsa-miR-4461	0.548243	0.0202102	1.73021	1.08933	2.74813
hsa-miR-4705	-0.345762	0.0208192	0.707681	0.527835	0.948805
hsa-miR-6755	0.451437	0.0208209	1.57057	1.07102	2.30312
hsa-miR-6721	1.2166	0.0211884	3.37571	1.19954	9.49979
hsa-miR-373	0.425375	0.0216885	1.53016	1.0642	2.20015
hsa-miR-3140	1.57771	0.0220071	4.84385	1.25549	18.6882
hsa-miR-3191	1.25381	0.0224966	3.50368	1.19349	10.2856
hsa-miR-125a	0.257937	0.022557	1.29426	1.03696	1.61541
hsa-miR-425	0.172961	0.0226884	1.18882	1.02448	1.37952
hsa-miR-4652	1.09082	0.0231075	2.97673	1.16145	7.62917
hsa-miR-134	0.119512	0.0236675	1.12695	1.01611	1.24988
hsa-miR-5704	7.75032	0.0242887	2322.32	2.7364	1.9709e+06
hsa-miR-548ag-2	0.736144	0.0243158	2.08787	1.1002	3.96219
hsa-miR-106a	0.256981	0.0257734	1.29302	1.03157	1.62074
hsa-miR-760	0.2135	0.0258835	1.238	1.02601	1.49379
hsa-miR-4725	1.17341	0.0268266	3.23301	1.14414	9.13555
hsa-miR-4683	0.939629	0.0274675	2.55903	1.10998	5.89976
hsa-miR-3917	0.285595	0.0277639	1.33055	1.03172	1.71594
hsa-miR-643	0.494456	0.0280149	1.63961	1.05481	2.54861
hsa-miR-30a	0.299198	0.0285929	1.34878	1.03181	1.76312
hsa-miR-658	0.663748	0.0291467	1.94206	1.06973	3.52575
hsa-let-7d	0.294751	0.0292612	1.34279	1.03019	1.75025
hsa-miR-2116	0.628053	0.0294897	1.87396	1.06458	3.29868
hsa-miR-185	0.184101	0.0297242	1.20214	1.01827	1.4192
hsa-miR-1468	0.221931	0.0297275	1.24848	1.02206	1.56841
hsa-miR-181b-1	0.233998	0.0297545	1.26364	1.02324	1.56052
hsa-miR-3943	-0.277042	0.0300946	0.758023	0.590136	0.973671
hsa-miR-432	0.117976	0.0301548	1.12522	1.01139	1.25186
hsa-miR-4784	0.461827	0.0311038	1.58697	1.04283	2.41503
hsa-miR-1262	0.209205	0.0311993	1.2327	1.01907	1.49111
hsa-miR-4720	3.54315	0.0312934	34.5757	1.37459	869.699
hsa-miR-6791	3.23004	0.0317127	25.2806	1.32681	481.689
hsa-miR-6837	0.350927	0.0319638	1.42038	1.03071	1.95737
hsa-miR-548ah	1.67685	0.033035	5.34869	1.1446067NA169	24.9941
hsa-miR-1289-2	11.4937	0.0331756	98099.7	2.50NA799460509	3.84556e+09
hsa-let-7a-2	0.267779	0.0338455	1.30706	1.02065	1.67384
hsa-let-7a-1	0.267999	0.0339036	1.30735	1.02058	1.67469
hsa-miR-20b	0.192879	0.0341171	1.21274	1.01455	1.44963
hsa-miR-486-1	0.102588	0.0341277	1.10803	1.00771	1.21835
hsa-let-7a-3	0.268902	0.0342442	1.30853	1.02017	1.67839
hsa-miR-4517	1.90747	0.0348812	6.73603	1.14501	39.6277
hsa-miR-4798	1.75941	0.0352696	5.80899	1.1291	29.8861
hsa-miR-491	-0.168382	0.0352882	0.845031	0.722412	0.988463
hsa-miR-7845	0.779856	0.0358866	2.18116	1.05273	4.51918
hsa-miR-6869	2.44822	0.0361657	11.5677	1.17101	114.27
hsa-miR-1305	0.32167	0.0365088	1.37943	1.02039	1.8648
hsa-miR-892a	-0.150777	0.0365546	0.860039	0.746675	0.990616
hsa-miR-6514	-0.447336	0.0366863	0.639329	0.420213	0.9727001216NA5
hsa-miR-181b-2	0.2257	0.0367003	1.2532	1.01405	1.54875
hsa-miR-6857	2.93924	0.0372153	18.9015	1.19022	300.171
hsa-miR-5189	2.52185	0.0372221	12.4516	1.16105	133.537
hsa-miR-3664	-1.02238	0.0374344	0.359739	0.137341	0.942272
hsa-miR-369	0.115058	0.0383526	1.12194	1.00619	1.251
hsa-miR-3175	2.83958	0.0385039	17.1086	1.1621	251.875
hsa-miR-580	0.48109	0.038821	1.61784	1.0NA1694342872	2.55352
hsa-miR-4668	0.303471	0.0388546	1.35455	1.01566	1.80653
hsa-miR-4654	0.90767547NA9454	0.0400593	2.47855	1.04205	5.89533
hsa-miR-331	0.170758	0.0402183	1.1862	1.00765	1.3964
hsa-miR-654	0.107155	0.0403896	1.11311	1.0047	1.2332
hsa-miR-30c-1	0.260608	0.0414526	1.29772	1.01015	1.66715
hsa-miR-191	0.192143	0.0415774	1.21184	1.00736	1.45784
hsa-miR-5580	-6.75173	0.0421313	0.00116886	1.73692e-06	0.786579
hsa-miR-5007	6.4962	0.0422495	662.617	1.2553	349764
hsa-miR-483	0.0921366	0.0423506	1.09651	1.00319	1.19853
hsa-miR-3681	0.535812	0.0423526	1.70884	1.01867	2.8666
hsa-miR-486-2	0.0984676	0.0424275	1.10348	1.00337	1.21358
hsa-miR-219a-2	-0.0998615	0.0427718	0.904963	0.821625	0.996754
hsa-miR-302a	0.328077	0.0431598	1.3883	1.01014	1.90802
hsa-miR-1298	-0.125365	0.0432909	0.882174	0.781179	0.996227
hsa-miR-6730	0.610542	0.0440497	1.84143	1.0164	3.33614
hsa-miR-4700	2.16575	0.0446346	8.72115	1.05327	72.212
hsa-miR-3139	0.691031	0.0453272	1.99577	1.01448	3.92625
hsa-miR-375	0.104485	0.0461184	1.11014	1.0018	1.23019
hsa-miR-6784	-0.766275	0.0461367	0.464741	0.21884	0.986953
hsa-miR-4663	4.38889	0.0470167	80.5507	1.05957	6123.62
hsa-miR-4718	4.94988	0.0472358	141.158	1.06227	18757.6
hsa-miR-3914-2	2.45802	0.0474735	11.6817	1.02777	132.775
hsa-miR-5191	-2.53618	0.0491844	0.0791679	0.00632459	0.990982
hsa-miR-578	-0.55998	0.0491882	0.571221	0.326943	0.998011
hsa-miR-3656	9.86236	0.0494236	19194	1.02518	3.59361e+08
hsa-miR-612	1.65683	0.0494481	5.24269	1.00401	27.3761
