# Supplementary material for: A five‐microRNA signature for individualized prognosis evaluation and radiotherapy guidance in patients with diffuse lower‐grade glioma
Source: J Cell Mol Med. 2020 May 15;24(13):7504–14. doi: 10.1111/jcmm.15377 (PMC7339211; doi:10.1111/jcmm.15377)
Supplement: Supplementary file 2 — Table S2 [file JCMM-24-7504-s002.xls]

## Sheet: 2016-07-10-Train-组合合并-ROC-KM
Supplementary table S2: The 511 signatures comprising different microRNAs in the training dataset (n = 525)
multi microRNA signature	Train AUC	Train KM P	Train COX coefficient	Train_COX_P
hsa-miR-10b_hsa-miR-148a_hsa-miR-155_hsa-miR-15b_hsa-miR-196b	0.689192	6.91119e-12	1.32371	1.59923e-10
hsa-miR-10b_hsa-miR-155_hsa-miR-15b_hsa-miR-196b_hsa-miR-221	0.689192	1.83527e-12	1.35585	5.77835e-11
hsa-miR-10b_hsa-miR-148a_hsa-miR-155_hsa-miR-15b	0.68423	1.37836e-11	1.30834	2.6891e-10
hsa-miR-10b_hsa-miR-155_hsa-miR-15b_hsa-miR-221	0.68423	1.79602e-12	1.35606	5.71602e-11
hsa-miR-10b_hsa-miR-155_hsa-miR-15b_hsa-miR-196b_hsa-miR-222	0.68423	1.1235e-11	1.31202	2.35122e-10
hsa-miR-10b_hsa-miR-148a_hsa-miR-155_hsa-miR-15b_hsa-miR-196b_hsa-miR-222	0.68423	3.94646e-12	1.32378	9.92015e-11
hsa-miR-10b_hsa-miR-155_hsa-miR-15b	0.679268	4.73283e-11	1.25222	6.14413e-10
hsa-miR-155_hsa-miR-15b_hsa-miR-196b	0.679268	7.27042e-14	1.4052	4.2382e-12
hsa-miR-10b_hsa-miR-155_hsa-miR-15b_hsa-miR-196b	0.679268	3.34956e-11	1.27207	5.05841e-10
hsa-miR-10b_hsa-miR-155_hsa-miR-196b_hsa-miR-221	0.679268	7.70486e-12	1.2961	1.52552e-10
hsa-miR-10b_hsa-miR-155_hsa-miR-196b_hsa-miR-222	0.679268	2.40579e-10	1.20948	2.32009e-09
hsa-miR-10a_hsa-miR-10b_hsa-miR-148a_hsa-miR-155_hsa-miR-15b	0.679268	2.0171e-10	1.21487	1.967e-09
hsa-miR-10a_hsa-miR-155_hsa-miR-15b_hsa-miR-196b_hsa-miR-346	0.679268	2.74752e-13	1.37676	1.14274e-11
hsa-miR-10b_hsa-miR-148a_hsa-miR-155_hsa-miR-196b_hsa-miR-222	0.679268	5.57714e-12	1.30262	1.20412e-10
hsa-miR-10a_hsa-miR-10b_hsa-miR-148a_hsa-miR-155_hsa-miR-15b_hsa-miR-196b	0.679268	1.36088e-11	1.28315	2.36809e-10
hsa-miR-10a_hsa-miR-10b_hsa-miR-155_hsa-miR-15b_hsa-miR-196b_hsa-miR-221	0.679268	3.00287e-12	1.33101	7.85274e-11
hsa-miR-10a_hsa-miR-10b_hsa-miR-155_hsa-miR-15b_hsa-miR-196b_hsa-miR-222	0.679268	1.34628e-11	1.28301	2.38689e-10
hsa-miR-10b_hsa-miR-148a_hsa-miR-155_hsa-miR-15b_hsa-miR-196b_hsa-miR-346	0.679268	3.75087e-11	1.25652	5.2482e-10
hsa-miR-10b_hsa-miR-155_hsa-miR-15b_hsa-miR-196b_hsa-miR-221_hsa-miR-346	0.679268	7.51306e-12	1.29667	1.49339e-10
hsa-miR-10b_hsa-miR-155_hsa-miR-15b_hsa-miR-196b_hsa-miR-222_hsa-miR-346	0.679268	5.52545e-11	1.24697	7.2482e-10
hsa-miR-10a_hsa-miR-10b_hsa-miR-148a_hsa-miR-155_hsa-miR-15b_hsa-miR-196b_hsa-miR-221	0.679268	4.45526e-11	1.2547	6.03222e-10
hsa-miR-10a_hsa-miR-10b_hsa-miR-148a_hsa-miR-155_hsa-miR-15b_hsa-miR-196b_hsa-miR-222	0.679268	6.14837e-11	1.24429	7.88023e-10
hsa-miR-10a_hsa-miR-10b_hsa-miR-148a_hsa-miR-155_hsa-miR-15b_hsa-miR-196b_hsa-miR-346	0.679268	2.42762e-10	1.20977	2.33204e-09
hsa-miR-10a_hsa-miR-10b_hsa-miR-15b	0.674306	5.37036e-10	1.1778	4.15784e-09
hsa-miR-10a_hsa-miR-10b_hsa-miR-155_hsa-miR-15b	0.674306	6.71588e-10	1.17171	4.98568e-09
hsa-miR-10a_hsa-miR-155_hsa-miR-15b_hsa-miR-196b	0.674306	1.03718e-11	1.27631	1.84111e-10
hsa-miR-10a_hsa-miR-10b_hsa-miR-155_hsa-miR-15b_hsa-miR-196b	0.674306	8.07468e-11	1.22714	8.95114e-10
hsa-miR-10a_hsa-miR-10b_hsa-miR-155_hsa-miR-15b_hsa-miR-346	0.674306	2.86314e-10	1.1945	2.50367e-09
hsa-miR-10b_hsa-miR-148a_hsa-miR-155_hsa-miR-15b_hsa-miR-222	0.674306	1.53985e-10	1.20941	1.55357e-09
hsa-miR-10b_hsa-miR-155_hsa-miR-15b_hsa-miR-196b_hsa-miR-346	0.674306	1.39843e-10	1.21194	1.41675e-09
hsa-miR-10b_hsa-miR-155_hsa-miR-196b_hsa-miR-221_hsa-miR-222	0.674306	3.41941e-12	1.30273	7.92709e-11
hsa-miR-10a_hsa-miR-10b_hsa-miR-155_hsa-miR-15b_hsa-miR-196b_hsa-miR-346	0.674306	6.84381e-11	1.23037	8.04457e-10
hsa-miR-10b_hsa-miR-148a_hsa-miR-155_hsa-miR-15b_hsa-miR-196b_hsa-miR-221	0.674306	1.02785e-11	1.27696	1.81282e-10
hsa-miR-10a_hsa-miR-10b_hsa-miR-148a_hsa-miR-155_hsa-miR-15b_hsa-miR-196b_hsa-miR-221_hsa-miR-222	0.674306	5.39596e-11	1.23662	6.75172e-10
hsa-miR-10a_hsa-miR-10b_hsa-miR-148a_hsa-miR-155_hsa-miR-15b_hsa-miR-196b_hsa-miR-222_hsa-miR-346	0.674306	2.82145e-10	1.19355	2.52944e-09
hsa-miR-15b	0.669344	1.39663e-11	1.25687	2.329e-10
hsa-miR-15b_hsa-miR-196b	0.669344	2.64258e-12	1.30459	5.82041e-11
hsa-miR-10a_hsa-miR-10b_hsa-miR-155	0.669344	1.10461e-09	1.14795	7.21362e-09
hsa-miR-10b_hsa-miR-148a_hsa-miR-15b	0.669344	1.66917e-09	1.13692	1.00689e-08
hsa-miR-10a_hsa-miR-10b_hsa-miR-15b_hsa-miR-196b	0.669344	1.32287e-09	1.14298	8.33324e-09
hsa-miR-10b_hsa-miR-155_hsa-miR-15b_hsa-miR-222	0.669344	2.68685e-11	1.25397	3.82614e-10
hsa-miR-10b_hsa-miR-15b_hsa-miR-196b_hsa-miR-221	0.669344	5.25136e-12	1.2821	1.03909e-10
hsa-miR-148a_hsa-miR-155_hsa-miR-15b_hsa-miR-196b	0.669344	2.15602e-11	1.25209	2.92504e-10
hsa-miR-10a_hsa-miR-10b_hsa-miR-155_hsa-miR-15b_hsa-miR-221	0.669344	8.84761e-10	1.15527	6.0411e-09
hsa-miR-10a_hsa-miR-10b_hsa-miR-155_hsa-miR-15b_hsa-miR-222	0.669344	3.82697e-10	1.17543	3.0555e-09
hsa-miR-10a_hsa-miR-10b_hsa-miR-15b_hsa-miR-196b_hsa-miR-221	0.669344	2.01472e-11	1.25129	2.84325e-10
hsa-miR-10b_hsa-miR-155_hsa-miR-196b_hsa-miR-222_hsa-miR-346	0.669344	3.13325e-10	1.18006	2.69717e-09
hsa-miR-10b_hsa-miR-15b_hsa-miR-196b_hsa-miR-221_hsa-miR-222	0.669344	1.63786e-12	1.32046	4.48308e-11
hsa-miR-10b_hsa-miR-15b_hsa-miR-196b_hsa-miR-222_hsa-miR-346	0.669344	5.14378e-11	1.22474	6.5464e-10
hsa-miR-10a_hsa-miR-10b_hsa-miR-15b_hsa-miR-196b_hsa-miR-221_hsa-miR-222	0.669344	5.32486e-11	1.22672	6.27058e-10
hsa-miR-10b_hsa-miR-155_hsa-miR-15b_hsa-miR-196b_hsa-miR-221_hsa-miR-222	0.669344	1.22035e-11	1.27257	2.15863e-10
hsa-miR-10a_hsa-miR-10b_hsa-miR-155_hsa-miR-15b_hsa-miR-196b_hsa-miR-221_hsa-miR-222	0.669344	2.05562e-11	1.25029	2.94574e-10
hsa-miR-10b_hsa-miR-148a_hsa-miR-155_hsa-miR-15b_hsa-miR-196b_hsa-miR-221_hsa-miR-222	0.669344	1.29455e-11	1.25966	2.07579e-10
hsa-miR-10a_hsa-miR-10b_hsa-miR-148a_hsa-miR-155_hsa-miR-15b_hsa-miR-196b_hsa-miR-221_hsa-miR-346	0.669344	1.44176e-10	1.21129	1.45074e-09
hsa-miR-10a_hsa-miR-10b_hsa-miR-155_hsa-miR-15b_hsa-miR-196b_hsa-miR-221_hsa-miR-222_hsa-miR-346	0.669344	1.44922e-11	1.26893	2.45733e-10
hsa-miR-10b_hsa-miR-196b_hsa-miR-222	0.664383	2.32951e-11	1.23558	3.36379e-10
hsa-miR-10a_hsa-miR-10b_hsa-miR-155_hsa-miR-196b	0.664383	2.39837e-10	1.17903	1.95842e-09
hsa-miR-10a_hsa-miR-10b_hsa-miR-15b_hsa-miR-221	0.664383	7.49292e-10	1.14898	5.04727e-09
hsa-miR-10a_hsa-miR-148a_hsa-miR-15b_hsa-miR-196b	0.664383	2.47019e-10	1.17746	2.07014e-09
hsa-miR-10a_hsa-miR-155_hsa-miR-196b_hsa-miR-346	0.664383	7.96957e-12	1.27655	1.19943e-10
hsa-miR-10b_hsa-miR-148a_hsa-miR-15b_hsa-miR-196b	0.664383	1.92095e-10	1.19432	1.70051e-09
hsa-miR-10b_hsa-miR-15b_hsa-miR-196b_hsa-miR-222	0.664383	2.18689e-11	1.23807	3.02167e-10
hsa-miR-10a_hsa-miR-10b_hsa-miR-155_hsa-miR-196b_hsa-miR-221	0.664383	3.14811e-10	1.17103	2.49618e-09
hsa-miR-10a_hsa-miR-10b_hsa-miR-155_hsa-miR-196b_hsa-miR-222	0.664383	2.35163e-10	1.17855	1.97875e-09
hsa-miR-10a_hsa-miR-10b_hsa-miR-15b_hsa-miR-196b_hsa-miR-222	0.664383	4.9609e-11	1.21909	5.52989e-10
hsa-miR-10b_hsa-miR-148a_hsa-miR-155_hsa-miR-15b_hsa-miR-346	0.664383	8.03191e-10	1.15645	5.52842e-09
hsa-miR-10b_hsa-miR-148a_hsa-miR-155_hsa-miR-196b_hsa-miR-221	0.664383	4.92136e-12	1.27349	8.98806e-11
hsa-miR-10b_hsa-miR-148a_hsa-miR-15b_hsa-miR-196b_hsa-miR-222	0.664383	1.22885e-10	1.19425	1.18262e-09
hsa-miR-10b_hsa-miR-148a_hsa-miR-15b_hsa-miR-196b_hsa-miR-346	0.664383	1.06977e-09	1.13941	6.55964e-09
hsa-miR-10b_hsa-miR-15b_hsa-miR-196b_hsa-miR-221_hsa-miR-346	0.664383	5.22352e-11	1.21491	6.21661e-10
hsa-miR-10a_hsa-miR-10b_hsa-miR-148a_hsa-miR-155_hsa-miR-15b_hsa-miR-222	0.664383	2.03694e-09	1.1226	1.16059e-08
hsa-miR-10a_hsa-miR-10b_hsa-miR-148a_hsa-miR-155_hsa-miR-196b_hsa-miR-221	0.664383	2.50004e-10	1.1792	2.08965e-09
hsa-miR-10a_hsa-miR-10b_hsa-miR-148a_hsa-miR-155_hsa-miR-196b_hsa-miR-222	0.664383	1.0941e-10	1.19783	1.07219e-09
hsa-miR-10a_hsa-miR-10b_hsa-miR-148a_hsa-miR-155_hsa-miR-196b_hsa-miR-222_hsa-miR-346	0.664383	4.74062e-10	1.15964	3.56576e-09
hsa-miR-10a_hsa-miR-10b_hsa-miR-155_hsa-miR-15b_hsa-miR-196b_hsa-miR-221_hsa-miR-346	0.664383	3.80059e-11	1.23487	4.8086e-10
hsa-miR-10a_hsa-miR-10b_hsa-miR-155_hsa-miR-15b_hsa-miR-196b_hsa-miR-222_hsa-miR-346	0.664383	7.95583e-10	1.14622	5.42753e-09
hsa-miR-10b_hsa-miR-148a_hsa-miR-155_hsa-miR-15b_hsa-miR-196b_hsa-miR-221_hsa-miR-346	0.664383	2.64359e-10	1.18477	2.29687e-09
hsa-miR-10b_hsa-miR-148a_hsa-miR-155_hsa-miR-15b_hsa-miR-196b_hsa-miR-222_hsa-miR-346	0.664383	1.232e-09	1.13396	7.75004e-09
hsa-miR-10b_hsa-miR-155	0.659421	1.07858e-10	1.19789	1.06452e-09
hsa-miR-155_hsa-miR-15b	0.659421	3.87543e-11	1.22323	4.68033e-10
hsa-miR-10a_hsa-miR-155_hsa-miR-196b	0.659421	2.57041e-10	1.16865	2.00319e-09
hsa-miR-10a_hsa-miR-15b_hsa-miR-196b	0.659421	4.55147e-11	1.21222	4.9354e-10
hsa-miR-10b_hsa-miR-148a_hsa-miR-155	0.659421	3.20472e-09	1.0994	1.66105e-08
hsa-miR-10b_hsa-miR-155_hsa-miR-196b	0.659421	1.05109e-09	1.13033	6.33566e-09
hsa-miR-10b_hsa-miR-155_hsa-miR-222	0.659421	4.95347e-10	1.14961	3.50993e-09
hsa-miR-10b_hsa-miR-15b_hsa-miR-221	0.659421	6.10498e-11	1.20274	6.58077e-10
hsa-miR-10b_hsa-miR-196b_hsa-miR-221	0.659421	2.26225e-10	1.16981	1.89045e-09
hsa-miR-10a_hsa-miR-10b_hsa-miR-148a_hsa-miR-155	0.659421	5.55308e-09	1.08444	2.55665e-08
hsa-miR-10a_hsa-miR-10b_hsa-miR-15b_hsa-miR-346	0.659421	7.34415e-09	1.07663	3.22591e-08
hsa-miR-10a_hsa-miR-10b_hsa-miR-196b_hsa-miR-221	0.659421	7.91769e-11	1.20732	8.05671e-10
hsa-miR-10a_hsa-miR-15b_hsa-miR-196b_hsa-miR-346	0.659421	8.99499e-11	1.197	8.45241e-10
hsa-miR-10b_hsa-miR-148a_hsa-miR-155_hsa-miR-196b	0.659421	1.66063e-09	1.11764	9.2651e-09
hsa-miR-10b_hsa-miR-148a_hsa-miR-155_hsa-miR-222	0.659421	1.2346e-09	1.12516	7.40083e-09
hsa-miR-10b_hsa-miR-155_hsa-miR-15b_hsa-miR-346	0.659421	1.4331e-09	1.12221	8.10682e-09
hsa-miR-10b_hsa-miR-155_hsa-miR-196b_hsa-miR-346	0.659421	3.41427e-09	1.0981	1.67603e-08
hsa-miR-155_hsa-miR-15b_hsa-miR-196b_hsa-miR-222	0.659421	5.90921e-13	1.32375	1.55167e-11
hsa-miR-10a_hsa-miR-10b_hsa-miR-148a_hsa-miR-155_hsa-miR-196b	0.659421	7.13343e-09	1.07757	3.14547e-08
hsa-miR-10a_hsa-miR-10b_hsa-miR-15b_hsa-miR-196b_hsa-miR-346	0.659421	5.12598e-10	1.15889	3.63239e-09
hsa-miR-10a_hsa-miR-148a_hsa-miR-155_hsa-miR-15b_hsa-miR-196b	0.659421	1.65067e-09	1.11716	9.42595e-09
hsa-miR-10b_hsa-miR-148a_hsa-miR-155_hsa-miR-15b_hsa-miR-221	0.659421	2.01516e-09	1.1143	1.11106e-08
hsa-miR-10b_hsa-miR-148a_hsa-miR-155_hsa-miR-196b_hsa-miR-346	0.659421	4.09278e-09	1.10085	2.05193e-08
hsa-miR-10b_hsa-miR-148a_hsa-miR-15b_hsa-miR-196b_hsa-miR-221	0.659421	3.42605e-11	1.22732	4.13742e-10
hsa-miR-10b_hsa-miR-155_hsa-miR-196b_hsa-miR-221_hsa-miR-346	0.659421	3.81775e-10	1.16567	2.93044e-09
hsa-miR-10a_hsa-miR-10b_hsa-miR-155_hsa-miR-196b_hsa-miR-221_hsa-miR-222	0.659421	1.31276e-10	1.19422	1.22969e-09
hsa-miR-10b_hsa-miR-148a_hsa-miR-155_hsa-miR-15b_hsa-miR-222_hsa-miR-346	0.659421	1.52777e-09	1.12847	9.18309e-09
hsa-miR-10b_hsa-miR-148a_hsa-miR-155_hsa-miR-196b_hsa-miR-221_hsa-miR-222	0.659421	1.67867e-11	1.23423	2.31619e-10
hsa-miR-10b_hsa-miR-148a_hsa-miR-15b_hsa-miR-196b_hsa-miR-222_hsa-miR-346	0.659421	1.53058e-09	1.11926	8.96612e-09
hsa-miR-10b_hsa-miR-155_hsa-miR-196b_hsa-miR-221_hsa-miR-222_hsa-miR-346	0.659421	1.37209e-10	1.18238	1.28116e-09
hsa-miR-10a_hsa-miR-10b_hsa-miR-148a_hsa-miR-155_hsa-miR-196b_hsa-miR-221_hsa-miR-346	0.659421	3.05554e-10	1.16193	2.36696e-09
hsa-miR-10a_hsa-miR-10b_hsa-miR-148a_hsa-miR-15b_hsa-miR-196b_hsa-miR-221_hsa-miR-222	0.659421	3.31192e-10	1.16074	2.51175e-09
hsa-miR-10b_hsa-miR-155_hsa-miR-15b_hsa-miR-196b_hsa-miR-221_hsa-miR-222_hsa-miR-346	0.659421	2.53972e-10	1.17579	2.18604e-09
hsa-miR-10a_hsa-miR-10b_hsa-miR-148a_hsa-miR-155_hsa-miR-15b_hsa-miR-196b_hsa-miR-221_hsa-miR-222_hsa-miR-346	0.659421	2.65443e-09	1.10426	1.40871e-08
hsa-miR-155	0.654459	1.43327e-09	1.11104	8.46359e-09
hsa-miR-10a_hsa-miR-10b	0.654459	4.98981e-09	1.07883	2.33141e-08
hsa-miR-10b_hsa-miR-148a	0.654459	1.42081e-09	1.11213	8.63271e-09
hsa-miR-10b_hsa-miR-15b	0.654459	1.26208e-09	1.12387	7.74689e-09
hsa-miR-10b_hsa-miR-196b	0.654459	5.88239e-09	1.07361	2.6617e-08
hsa-miR-155_hsa-miR-196b	0.654459	2.75928e-11	1.22836	2.89862e-10
hsa-miR-10b_hsa-miR-15b_hsa-miR-196b	0.654459	1.16901e-09	1.11831	6.96833e-09
hsa-miR-10b_hsa-miR-15b_hsa-miR-222	0.654459	2.78004e-11	1.22342	3.46882e-10
hsa-miR-10a_hsa-miR-10b_hsa-miR-148a_hsa-miR-15b	0.654459	4.60851e-09	1.08975	2.19529e-08
hsa-miR-10a_hsa-miR-10b_hsa-miR-15b_hsa-miR-222	0.654459	1.2703e-08	1.05277	4.97686e-08
hsa-miR-10a_hsa-miR-148a_hsa-miR-155_hsa-miR-196b	0.654459	1.46342e-08	1.04685	5.71011e-08
hsa-miR-10a_hsa-miR-155_hsa-miR-196b_hsa-miR-222	0.654459	2.13373e-11	1.23204	2.43004e-10
hsa-miR-10a_hsa-miR-15b_hsa-miR-196b_hsa-miR-222	0.654459	2.66094e-10	1.15979	1.97012e-09
hsa-miR-10b_hsa-miR-148a_hsa-miR-196b_hsa-miR-222	0.654459	2.93302e-10	1.16728	2.14e-09
hsa-miR-155_hsa-miR-15b_hsa-miR-196b_hsa-miR-346	0.654459	6.4398e-10	1.1376	4.02764e-09
hsa-miR-10a_hsa-miR-10b_hsa-miR-148a_hsa-miR-15b_hsa-miR-196b	0.654459	6.99948e-09	1.06974	3.02604e-08
hsa-miR-10a_hsa-miR-10b_hsa-miR-148a_hsa-miR-196b_hsa-miR-221	0.654459	2.20197e-10	1.16321	1.69967e-09
hsa-miR-10b_hsa-miR-155_hsa-miR-15b_hsa-miR-222_hsa-miR-346	0.654459	6.74037e-09	1.06864	3.05507e-08
hsa-miR-10a_hsa-miR-10b_hsa-miR-148a_hsa-miR-155_hsa-miR-15b_hsa-miR-346	0.654459	1.58493e-08	1.04588	6.01661e-08
hsa-miR-10a_hsa-miR-10b_hsa-miR-148a_hsa-miR-15b_hsa-miR-196b_hsa-miR-222	0.654459	4.98702e-11	1.2086	5.36162e-10
hsa-miR-10b_hsa-miR-148a_hsa-miR-155_hsa-miR-15b_hsa-miR-221_hsa-miR-346	0.654459	3.40966e-09	1.09117	1.66441e-08
hsa-miR-10b_hsa-miR-148a_hsa-miR-15b_hsa-miR-196b_hsa-miR-221_hsa-miR-346	0.654459	1.31019e-09	1.11511	7.52834e-09
hsa-miR-10b_hsa-miR-15b_hsa-miR-196b_hsa-miR-221_hsa-miR-222_hsa-miR-346	0.654459	8.02121e-10	1.12787	5.14256e-09
hsa-miR-10a_hsa-miR-10b_hsa-miR-148a_hsa-miR-15b_hsa-miR-196b_hsa-miR-221_hsa-miR-346	0.654459	2.05975e-09	1.10332	1.0928e-08
hsa-miR-10a_hsa-miR-10b_hsa-miR-15b_hsa-miR-196b_hsa-miR-221_hsa-miR-222_hsa-miR-346	0.654459	1.10747e-09	1.11958	6.71516e-09
hsa-miR-10b_hsa-miR-148a_hsa-miR-155_hsa-miR-15b_hsa-miR-196b_hsa-miR-221_hsa-miR-222_hsa-miR-346	0.654459	1.53125e-09	1.11018	8.88357e-09
hsa-miR-10a_hsa-miR-10b_hsa-miR-148a	0.649497	2.43488e-08	1.03331	8.66522e-08
hsa-miR-10a_hsa-miR-10b_hsa-miR-196b	0.649497	3.88646e-08	1.01189	1.23615e-07
hsa-miR-10a_hsa-miR-10b_hsa-miR-346	0.649497	2.14722e-08	1.02897	7.80235e-08
hsa-miR-10a_hsa-miR-155_hsa-miR-15b	0.649497	5.21069e-08	1.00294	1.64372e-07
hsa-miR-10b_hsa-miR-155_hsa-miR-221	0.649497	4.36702e-11	1.19513	4.52769e-10
hsa-miR-148a_hsa-miR-155_hsa-miR-196b	0.649497	3.25476e-11	1.21538	3.21002e-10
hsa-miR-148a_hsa-miR-15b_hsa-miR-196b	0.649497	1.53071e-10	1.16868	1.1911e-09
hsa-miR-15b_hsa-miR-196b_hsa-miR-222	0.649497	4.14458e-11	1.20893	4.02329e-10
hsa-miR-10a_hsa-miR-10b_hsa-miR-148a_hsa-miR-196b	0.649497	1.18907e-08	1.04715	4.60033e-08
hsa-miR-10a_hsa-miR-10b_hsa-miR-155_hsa-miR-222	0.649497	1.15477e-09	1.11924	6.73367e-09
hsa-miR-10a_hsa-miR-10b_hsa-miR-196b_hsa-miR-222	0.649497	8.1825e-10	1.12042	4.84915e-09
hsa-miR-10a_hsa-miR-10b_hsa-miR-196b_hsa-miR-346	0.649497	9.22025e-09	1.05393	3.65323e-08
hsa-miR-10a_hsa-miR-155_hsa-miR-15b_hsa-miR-222	0.649497	5.80306e-09	1.07337	2.60709e-08
hsa-miR-10b_hsa-miR-148a_hsa-miR-15b_hsa-miR-221	0.649497	9.85206e-09	1.0522	3.93244e-08
hsa-miR-10b_hsa-miR-148a_hsa-miR-15b_hsa-miR-222	0.649497	9.26104e-09	1.05415	3.72303e-08
hsa-miR-10b_hsa-miR-148a_hsa-miR-15b_hsa-miR-346	0.649497	3.62661e-09	1.08072	1.68762e-08
hsa-miR-10b_hsa-miR-148a_hsa-miR-196b_hsa-miR-221	0.649497	2.67571e-11	1.21775	3.00742e-10
hsa-miR-10b_hsa-miR-155_hsa-miR-221_hsa-miR-222	0.649497	3.44251e-10	1.14212	2.47924e-09
hsa-miR-10b_hsa-miR-15b_hsa-miR-221_hsa-miR-222	0.649497	4.98845e-10	1.14013	3.46988e-09
hsa-miR-10b_hsa-miR-196b_hsa-miR-221_hsa-miR-346	0.649497	5.82896e-10	1.12501	4.24997e-09
hsa-miR-155_hsa-miR-15b_hsa-miR-196b_hsa-miR-221	0.649497	3.76054e-12	1.26406	5.95877e-11
hsa-miR-10a_hsa-miR-10b_hsa-miR-148a_hsa-miR-15b_hsa-miR-222	0.649497	5.57952e-09	1.0685	2.43797e-08
hsa-miR-10a_hsa-miR-10b_hsa-miR-155_hsa-miR-196b_hsa-miR-346	0.649497	1.77258e-09	1.09954	9.21334e-09
hsa-miR-10a_hsa-miR-10b_hsa-miR-196b_hsa-miR-221_hsa-miR-222	0.649497	7.28843e-10	1.12339	4.59773e-09
hsa-miR-10a_hsa-miR-155_hsa-miR-15b_hsa-miR-196b_hsa-miR-221	0.649497	4.33924e-11	1.20617	4.12762e-10
hsa-miR-10b_hsa-miR-155_hsa-miR-15b_hsa-miR-221_hsa-miR-222	0.649497	8.33791e-10	1.11892	5.12459e-09
hsa-miR-10b_hsa-miR-155_hsa-miR-15b_hsa-miR-221_hsa-miR-346	0.649497	2.32347e-09	1.09129	1.19809e-08
hsa-miR-148a_hsa-miR-155_hsa-miR-15b_hsa-miR-196b_hsa-miR-346	0.649497	1.55139e-10	1.17579	1.14813e-09
hsa-miR-10a_hsa-miR-10b_hsa-miR-148a_hsa-miR-155_hsa-miR-196b_hsa-miR-346	0.649497	2.09893e-08	1.03007	7.46634e-08
hsa-miR-10a_hsa-miR-10b_hsa-miR-148a_hsa-miR-155_hsa-miR-222_hsa-miR-346	0.649497	9.74889e-08	0.984437	2.79699e-07
hsa-miR-10a_hsa-miR-10b_hsa-miR-148a_hsa-miR-15b_hsa-miR-196b_hsa-miR-346	0.649497	1.38355e-08	1.04235	5.24731e-08
hsa-miR-10a_hsa-miR-10b_hsa-miR-148a_hsa-miR-196b_hsa-miR-221_hsa-miR-222	0.649497	1.2701e-10	1.16829	1.05648e-09
hsa-miR-10a_hsa-miR-10b_hsa-miR-155_hsa-miR-15b_hsa-miR-221_hsa-miR-222	0.649497	1.69477e-09	1.10077	9.03444e-09
hsa-miR-10a_hsa-miR-10b_hsa-miR-155_hsa-miR-15b_hsa-miR-221_hsa-miR-346	0.649497	5.80092e-08	1.00089	1.7951e-07
hsa-miR-10a_hsa-miR-10b_hsa-miR-155_hsa-miR-196b_hsa-miR-222_hsa-miR-346	0.649497	1.61317e-08	1.0445	6.24007e-08
hsa-miR-10a_hsa-miR-10b_hsa-miR-15b_hsa-miR-196b_hsa-miR-221_hsa-miR-346	0.649497	4.49129e-09	1.07363	2.04058e-08
hsa-miR-10a_hsa-miR-10b_hsa-miR-15b_hsa-miR-196b_hsa-miR-222_hsa-miR-346	0.649497	2.24028e-09	1.09309	1.14099e-08
hsa-miR-10a_hsa-miR-148a_hsa-miR-155_hsa-miR-15b_hsa-miR-196b_hsa-miR-346	0.649497	5.9111e-09	1.06798	2.51303e-08
hsa-miR-10a_hsa-miR-155_hsa-miR-15b_hsa-miR-196b_hsa-miR-221_hsa-miR-222	0.649497	3.50995e-11	1.21094	3.57766e-10
hsa-miR-10b_hsa-miR-148a_hsa-miR-155_hsa-miR-196b_hsa-miR-222_hsa-miR-346	0.649497	2.07558e-09	1.09359	1.07809e-08
hsa-miR-10b_hsa-miR-148a_hsa-miR-15b_hsa-miR-196b_hsa-miR-221_hsa-miR-222	0.649497	1.81146e-11	1.22512	2.32997e-10
hsa-miR-10a_hsa-miR-10b_hsa-miR-148a_hsa-miR-15b_hsa-miR-196b_hsa-miR-222_hsa-miR-346	0.649497	1.23415e-09	1.11697	7.16395e-09
hsa-miR-10a_hsa-miR-10b_hsa-miR-155_hsa-miR-196b_hsa-miR-221_hsa-miR-222_hsa-miR-346	0.649497	7.70946e-10	1.12163	4.80761e-09
hsa-miR-10a_hsa-miR-10b_hsa-miR-221	0.644535	2.44758e-08	1.01895	8.30976e-08
hsa-miR-10a_hsa-miR-10b_hsa-miR-222	0.644535	9.38704e-10	1.11667	5.42568e-09
hsa-miR-10a_hsa-miR-148a_hsa-miR-196b	0.644535	3.49978e-09	1.08201	1.62677e-08
hsa-miR-10b_hsa-miR-155_hsa-miR-346	0.644535	2.70676e-08	1.02183	9.28557e-08
hsa-miR-10b_hsa-miR-196b_hsa-miR-346	0.644535	4.02352e-08	1.00239	1.35392e-07
hsa-miR-10a_hsa-miR-10b_hsa-miR-155_hsa-miR-221	0.644535	3.44341e-08	1.01001	1.12419e-07
hsa-miR-10a_hsa-miR-10b_hsa-miR-155_hsa-miR-346	0.644535	4.66535e-08	1.00636	1.46968e-07
hsa-miR-10a_hsa-miR-148a_hsa-miR-196b_hsa-miR-346	0.644535	6.27773e-10	1.13242	3.51085e-09
hsa-miR-10a_hsa-miR-15b_hsa-miR-196b_hsa-miR-221	0.644535	6.00995e-11	1.19107	5.13194e-10
hsa-miR-10b_hsa-miR-148a_hsa-miR-155_hsa-miR-221	0.644535	7.13741e-08	0.987385	2.10266e-07
hsa-miR-10b_hsa-miR-155_hsa-miR-221_hsa-miR-346	0.644535	6.46275e-09	1.05522	2.75982e-08
hsa-miR-10b_hsa-miR-15b_hsa-miR-196b_hsa-miR-346	0.644535	1.79688e-08	1.02699	6.5192e-08
hsa-miR-10b_hsa-miR-196b_hsa-miR-221_hsa-miR-222	0.644535	3.74235e-10	1.13803	2.82104e-09
hsa-miR-148a_hsa-miR-15b_hsa-miR-196b_hsa-miR-346	0.644535	5.52316e-10	1.13124	3.30223e-09
hsa-miR-10a_hsa-miR-10b_hsa-miR-148a_hsa-miR-155_hsa-miR-222	0.644535	1.18508e-07	0.978358	3.32314e-07
hsa-miR-10a_hsa-miR-10b_hsa-miR-148a_hsa-miR-155_hsa-miR-346	0.644535	5.00419e-08	0.997031	1.53387e-07
hsa-miR-10a_hsa-miR-10b_hsa-miR-148a_hsa-miR-196b_hsa-miR-222	0.644535	1.08714e-09	1.11268	6.11994e-09
hsa-miR-10a_hsa-miR-10b_hsa-miR-15b_hsa-miR-221_hsa-miR-222	0.644535	7.22788e-09	1.05326	2.96354e-08
hsa-miR-10a_hsa-miR-148a_hsa-miR-15b_hsa-miR-196b_hsa-miR-346	0.644535	3.75958e-08	1.01327	1.22511e-07
hsa-miR-10a_hsa-miR-155_hsa-miR-15b_hsa-miR-196b_hsa-miR-222	0.644535	3.12955e-10	1.14607	2.19257e-09
hsa-miR-10a_hsa-miR-10b_hsa-miR-148a_hsa-miR-155_hsa-miR-15b_hsa-miR-221	0.644535	3.22459e-07	0.939879	7.77165e-07
hsa-miR-10a_hsa-miR-10b_hsa-miR-148a_hsa-miR-15b_hsa-miR-196b_hsa-miR-221	0.644535	1.82182e-09	1.10012	9.55e-09
hsa-miR-10a_hsa-miR-10b_hsa-miR-155_hsa-miR-196b_hsa-miR-221_hsa-miR-346	0.644535	3.11796e-08	1.0105	1.02664e-07
hsa-miR-10a_hsa-miR-155_hsa-miR-15b_hsa-miR-196b_hsa-miR-222_hsa-miR-346	0.644535	1.82014e-09	1.09263	9.1072e-09
hsa-miR-10a_hsa-miR-10b_hsa-miR-148a_hsa-miR-155_hsa-miR-196b_hsa-miR-221_hsa-miR-222	0.644535	2.99358e-10	1.13849	2.05572e-09
hsa-miR-10a_hsa-miR-15b	0.639574	8.80939e-07	0.901719	1.869e-06
hsa-miR-10a_hsa-miR-196b	0.639574	1.00688e-09	1.10855	5.10062e-09
hsa-miR-10b_hsa-miR-221	0.639574	1.87865e-10	1.14909	1.58232e-09
hsa-miR-148a_hsa-miR-15b	0.639574	3.29008e-08	1.00287	1.08449e-07
hsa-miR-148a_hsa-miR-196b	0.639574	1.91466e-10	1.15957	1.28963e-09
hsa-miR-10a_hsa-miR-148a_hsa-miR-15b	0.639574	1.62479e-05	0.796687	2.57415e-05
hsa-miR-10a_hsa-miR-196b_hsa-miR-346	0.639574	4.07408e-08	1.00804	1.18502e-07
hsa-miR-10b_hsa-miR-148a_hsa-miR-196b	0.639574	1.13587e-07	0.965605	2.98693e-07
hsa-miR-10b_hsa-miR-148a_hsa-miR-221	0.639574	1.53743e-08	1.02476	5.84233e-08
hsa-miR-10b_hsa-miR-221_hsa-miR-222	0.639574	4.02673e-09	1.06817	1.96746e-08
hsa-miR-10a_hsa-miR-10b_hsa-miR-148a_hsa-miR-222	0.639574	3.33246e-08	1.00941	1.08319e-07
hsa-miR-10a_hsa-miR-155_hsa-miR-15b_hsa-miR-221	0.639574	9.57924e-08	0.969515	2.66054e-07
hsa-miR-10b_hsa-miR-148a_hsa-miR-155_hsa-miR-346	0.639574	2.39978e-07	0.942301	5.83605e-07
hsa-miR-10b_hsa-miR-15b_hsa-miR-221_hsa-miR-346	0.639574	1.45622e-08	1.02488	5.67764e-08
hsa-miR-10b_hsa-miR-196b_hsa-miR-222_hsa-miR-346	0.639574	1.72031e-08	1.01846	6.80845e-08
hsa-miR-15b_hsa-miR-196b_hsa-miR-222_hsa-miR-346	0.639574	6.85243e-10	1.11995	3.85296e-09
hsa-miR-10a_hsa-miR-10b_hsa-miR-148a_hsa-miR-155_hsa-miR-221	0.639574	2.14947e-07	0.946521	5.38172e-07
hsa-miR-10a_hsa-miR-10b_hsa-miR-148a_hsa-miR-196b_hsa-miR-346	0.639574	1.99214e-07	0.948189	4.96703e-07
hsa-miR-10a_hsa-miR-10b_hsa-miR-196b_hsa-miR-221_hsa-miR-346	0.639574	2.19461e-08	1.01504	7.4383e-08
hsa-miR-10a_hsa-miR-10b_hsa-miR-196b_hsa-miR-222_hsa-miR-346	0.639574	2.46836e-08	1.01116	8.23668e-08
hsa-miR-10a_hsa-miR-148a_hsa-miR-155_hsa-miR-196b_hsa-miR-346	0.639574	9.74458e-09	1.04615	3.74906e-08
hsa-miR-10a_hsa-miR-15b_hsa-miR-196b_hsa-miR-222_hsa-miR-346	0.639574	2.39867e-09	1.07728	1.15893e-08
hsa-miR-10b_hsa-miR-148a_hsa-miR-155_hsa-miR-222_hsa-miR-346	0.639574	2.85498e-08	1.00558	9.54463e-08
hsa-miR-10b_hsa-miR-148a_hsa-miR-15b_hsa-miR-222_hsa-miR-346	0.639574	1.95421e-08	1.0241	6.87523e-08
hsa-miR-10a_hsa-miR-10b_hsa-miR-155_hsa-miR-15b_hsa-miR-222_hsa-miR-346	0.639574	1.33994e-07	0.959789	3.52645e-07
hsa-miR-10b_hsa-miR-148a_hsa-miR-155_hsa-miR-196b_hsa-miR-221_hsa-miR-346	0.639574	3.87957e-09	1.06257	1.69981e-08
hsa-miR-10b_hsa-miR-155_hsa-miR-15b_hsa-miR-221_hsa-miR-222_hsa-miR-346	0.639574	2.66147e-08	1.00786	8.93876e-08
hsa-miR-10a_hsa-miR-10b_hsa-miR-148a_hsa-miR-155_hsa-miR-15b_hsa-miR-221_hsa-miR-222	0.639574	1.44096e-07	0.959259	3.78962e-07
hsa-miR-10a_hsa-miR-10b_hsa-miR-148a_hsa-miR-155_hsa-miR-15b_hsa-miR-222_hsa-miR-346	0.639574	3.19771e-07	0.933522	7.61573e-07
hsa-miR-10b_hsa-miR-148a_hsa-miR-155_hsa-miR-15b_hsa-miR-221_hsa-miR-222_hsa-miR-346	0.639574	3.65321e-08	0.998289	1.19435e-07
hsa-miR-10a_hsa-miR-10b_hsa-miR-148a_hsa-miR-15b_hsa-miR-196b_hsa-miR-221_hsa-miR-222_hsa-miR-346	0.639574	1.31141e-08	1.03591	4.90971e-08
hsa-miR-10b_hsa-miR-222	0.634612	4.41649e-09	1.05856	2.10699e-08
hsa-miR-10a_hsa-miR-196b_hsa-miR-222	0.634612	1.37336e-09	1.09365	6.75802e-09
hsa-miR-10b_hsa-miR-221_hsa-miR-346	0.634612	4.69836e-08	0.983607	1.58725e-07
hsa-miR-15b_hsa-miR-196b_hsa-miR-221	0.634612	7.03028e-11	1.17217	5.66949e-10
hsa-miR-10a_hsa-miR-10b_hsa-miR-148a_hsa-miR-221	0.634612	2.91342e-07	0.930423	6.82214e-07
hsa-miR-10a_hsa-miR-155_hsa-miR-15b_hsa-miR-346	0.634612	5.95073e-07	0.908766	1.31166e-06
hsa-miR-10b_hsa-miR-148a_hsa-miR-196b_hsa-miR-346	0.634612	2.38748e-07	0.942436	5.68314e-07
hsa-miR-10a_hsa-miR-10b_hsa-miR-155_hsa-miR-222_hsa-miR-346	0.634612	4.16748e-08	0.995045	1.29169e-07
hsa-miR-10a_hsa-miR-10b_hsa-miR-15b_hsa-miR-221_hsa-miR-346	0.634612	3.71319e-07	0.923369	8.52676e-07
hsa-miR-10a_hsa-miR-148a_hsa-miR-155_hsa-miR-196b_hsa-miR-221	0.634612	1.68677e-08	1.02552	5.52254e-08
hsa-miR-10a_hsa-miR-15b_hsa-miR-196b_hsa-miR-221_hsa-miR-222	0.634612	1.0061e-09	1.10211	5.21561e-09
hsa-miR-148a_hsa-miR-155_hsa-miR-15b_hsa-miR-196b_hsa-miR-222	0.634612	1.35521e-09	1.09538	6.46088e-09
hsa-miR-10a_hsa-miR-10b_hsa-miR-148a_hsa-miR-15b_hsa-miR-221_hsa-miR-222	0.634612	2.40452e-07	0.937271	5.83992e-07
hsa-miR-10a_hsa-miR-10b_hsa-miR-148a_hsa-miR-15b_hsa-miR-222_hsa-miR-346	0.634612	1.01068e-07	0.97021	2.7926e-07
hsa-miR-10a_hsa-miR-10b_hsa-miR-148a_hsa-miR-196b_hsa-miR-221_hsa-miR-346	0.634612	3.24735e-09	1.0617	1.42749e-08
hsa-miR-10a_hsa-miR-10b_hsa-miR-196b_hsa-miR-221_hsa-miR-222_hsa-miR-346	0.634612	3.05924e-08	0.998357	9.94206e-08
hsa-miR-10a_hsa-miR-148a_hsa-miR-155_hsa-miR-15b_hsa-miR-196b_hsa-miR-221	0.634612	4.76163e-08	0.986271	1.40332e-07
hsa-miR-10a_hsa-miR-148a_hsa-miR-155_hsa-miR-15b_hsa-miR-196b_hsa-miR-222	0.634612	4.32857e-08	0.98909	1.29318e-07
hsa-miR-10a_hsa-miR-155_hsa-miR-15b_hsa-miR-196b_hsa-miR-221_hsa-miR-346	0.634612	7.07748e-09	1.04083	2.80646e-08
hsa-miR-10b_hsa-miR-148a_hsa-miR-155_hsa-miR-15b_hsa-miR-221_hsa-miR-222	0.634612	1.94784e-08	1.01108	6.71862e-08
hsa-miR-10a_hsa-miR-10b_hsa-miR-148a_hsa-miR-155_hsa-miR-15b_hsa-miR-221_hsa-miR-346	0.634612	2.56237e-06	0.857995	4.72096e-06
hsa-miR-10a_hsa-miR-10b_hsa-miR-155_hsa-miR-15b_hsa-miR-221_hsa-miR-222_hsa-miR-346	0.634612	3.48002e-08	0.99964	1.13362e-07
hsa-miR-10b_hsa-miR-148a_hsa-miR-155_hsa-miR-196b_hsa-miR-221_hsa-miR-222_hsa-miR-346	0.634612	6.69879e-09	1.0403	2.74218e-08
hsa-miR-10b_hsa-miR-148a_hsa-miR-15b_hsa-miR-196b_hsa-miR-221_hsa-miR-222_hsa-miR-346	0.634612	9.70843e-09	1.03117	3.73036e-08
hsa-miR-10b	0.62965	1.59992e-06	0.864357	3.38871e-06
hsa-miR-10a_hsa-miR-155	0.62965	4.99776e-06	0.830692	8.61823e-06
hsa-miR-10a_hsa-miR-15b_hsa-miR-222	0.62965	1.468e-07	0.943513	3.8213e-07
hsa-miR-10b_hsa-miR-148a_hsa-miR-222	0.62965	2.16789e-07	0.932109	5.45648e-07
hsa-miR-10b_hsa-miR-148a_hsa-miR-346	0.62965	1.44718e-07	0.951395	4.02592e-07
hsa-miR-148a_hsa-miR-155_hsa-miR-15b	0.62965	1.71381e-06	0.864505	3.29026e-06
hsa-miR-155_hsa-miR-196b_hsa-miR-221	0.62965	2.33071e-10	1.13481	1.48812e-09
hsa-miR-10a_hsa-miR-10b_hsa-miR-148a_hsa-miR-346	0.62965	7.03644e-07	0.895811	1.46616e-06
hsa-miR-10a_hsa-miR-10b_hsa-miR-221_hsa-miR-222	0.62965	2.23797e-08	1.00716	7.60752e-08
hsa-miR-10a_hsa-miR-148a_hsa-miR-155_hsa-miR-15b	0.62965	9.57312e-07	0.88459	1.93305e-06
hsa-miR-10a_hsa-miR-155_hsa-miR-196b_hsa-miR-221	0.62965	5.16887e-09	1.05197	2.02033e-08
hsa-miR-10b_hsa-miR-155_hsa-miR-222_hsa-miR-346	0.62965	5.57491e-07	0.901577	1.22425e-06
hsa-miR-10b_hsa-miR-221_hsa-miR-222_hsa-miR-346	0.62965	5.32408e-07	0.902415	1.24224e-06
hsa-miR-10a_hsa-miR-10b_hsa-miR-148a_hsa-miR-15b_hsa-miR-221	0.62965	7.26942e-08	0.973469	2.039e-07
hsa-miR-10a_hsa-miR-10b_hsa-miR-148a_hsa-miR-15b_hsa-miR-346	0.62965	2.92221e-07	0.929902	6.87359e-07
hsa-miR-10a_hsa-miR-10b_hsa-miR-155_hsa-miR-221_hsa-miR-222	0.62965	4.78081e-08	0.979159	1.43228e-07
hsa-miR-10a_hsa-miR-10b_hsa-miR-155_hsa-miR-221_hsa-miR-346	0.62965	5.23619e-07	0.906852	1.13976e-06
hsa-miR-10a_hsa-miR-10b_hsa-miR-15b_hsa-miR-222_hsa-miR-346	0.62965	3.14252e-07	0.921411	7.18474e-07
hsa-miR-10a_hsa-miR-148a_hsa-miR-155_hsa-miR-15b_hsa-miR-221	0.62965	3.9844e-07	0.912815	8.97511e-07
hsa-miR-10a_hsa-miR-148a_hsa-miR-155_hsa-miR-15b_hsa-miR-346	0.62965	0.000187348	0.688139	0.000239346
hsa-miR-10a_hsa-miR-148a_hsa-miR-155_hsa-miR-196b_hsa-miR-222	0.62965	1.73309e-07	0.941175	4.23717e-07
hsa-miR-10a_hsa-miR-148a_hsa-miR-15b_hsa-miR-196b_hsa-miR-221	0.62965	2.17418e-09	1.07595	9.41855e-09
hsa-miR-10a_hsa-miR-148a_hsa-miR-15b_hsa-miR-196b_hsa-miR-222	0.62965	1.26895e-08	1.02518	4.49015e-08
hsa-miR-10a_hsa-miR-155_hsa-miR-196b_hsa-miR-221_hsa-miR-346	0.62965	2.3987e-09	1.07241	1.05684e-08
hsa-miR-10a_hsa-miR-155_hsa-miR-196b_hsa-miR-222_hsa-miR-346	0.62965	4.95984e-09	1.06027	1.98295e-08
hsa-miR-10b_hsa-miR-148a_hsa-miR-155_hsa-miR-221_hsa-miR-222	0.62965	2.38386e-09	1.06345	1.09273e-08
hsa-miR-10b_hsa-miR-148a_hsa-miR-15b_hsa-miR-221_hsa-miR-222	0.62965	9.97075e-09	1.0299	3.8164e-08
hsa-miR-10b_hsa-miR-148a_hsa-miR-196b_hsa-miR-221_hsa-miR-222	0.62965	3.11984e-09	1.05571	1.38382e-08
hsa-miR-10b_hsa-miR-155_hsa-miR-221_hsa-miR-222_hsa-miR-346	0.62965	3.13904e-07	0.927141	7.55277e-07
hsa-miR-148a_hsa-miR-155_hsa-miR-15b_hsa-miR-196b_hsa-miR-221	0.62965	2.36061e-10	1.13562	1.44431e-09
hsa-miR-155_hsa-miR-15b_hsa-miR-196b_hsa-miR-222_hsa-miR-346	0.62965	1.27922e-09	1.09015	6.22167e-09
hsa-miR-10a_hsa-miR-10b_hsa-miR-148a_hsa-miR-15b_hsa-miR-221_hsa-miR-346	0.62965	7.20971e-07	0.90134	1.53334e-06
hsa-miR-10a_hsa-miR-10b_hsa-miR-148a_hsa-miR-196b_hsa-miR-222_hsa-miR-346	0.62965	9.75123e-08	0.957467	2.61543e-07
hsa-miR-10a_hsa-miR-10b_hsa-miR-155_hsa-miR-221_hsa-miR-222_hsa-miR-346	0.62965	8.99104e-08	0.959354	2.47982e-07
hsa-miR-10a_hsa-miR-148a_hsa-miR-155_hsa-miR-15b_hsa-miR-196b_hsa-miR-222_hsa-miR-346	0.62965	3.77711e-08	0.987492	1.12488e-07
hsa-miR-10a_hsa-miR-10b_hsa-miR-148a_hsa-miR-155_hsa-miR-15b_hsa-miR-221_hsa-miR-222_hsa-miR-346	0.62965	2.11266e-07	0.939615	5.14754e-07
hsa-miR-10a_hsa-miR-10b_hsa-miR-148a_hsa-miR-155_hsa-miR-196b_hsa-miR-221_hsa-miR-222_hsa-miR-346	0.62965	3.06882e-08	0.992457	9.39841e-08
hsa-miR-196b	0.624688	3.56349e-08	1.00339	9.67082e-08
hsa-miR-10a_hsa-miR-196b_hsa-miR-221	0.624688	7.19101e-09	1.0415	2.51737e-08
hsa-miR-10b_hsa-miR-15b_hsa-miR-346	0.624688	3.73788e-07	0.91019	8.46924e-07
hsa-miR-155_hsa-miR-15b_hsa-miR-221	0.624688	7.46657e-09	1.0275	2.80247e-08
hsa-miR-155_hsa-miR-15b_hsa-miR-222	0.624688	5.74853e-09	1.04018	2.29914e-08
hsa-miR-155_hsa-miR-196b_hsa-miR-222	0.624688	6.14858e-10	1.10909	3.35823e-09
hsa-miR-155_hsa-miR-196b_hsa-miR-346	0.624688	1.19306e-08	1.0251	3.96919e-08
hsa-miR-15b_hsa-miR-196b_hsa-miR-346	0.624688	1.56743e-06	0.863642	2.95902e-06
hsa-miR-10a_hsa-miR-10b_hsa-miR-221_hsa-miR-346	0.624688	9.16006e-07	0.890758	1.88458e-06
hsa-miR-10a_hsa-miR-148a_hsa-miR-196b_hsa-miR-222	0.624688	2.95817e-07	0.919354	6.66704e-07
hsa-miR-10b_hsa-miR-15b_hsa-miR-222_hsa-miR-346	0.624688	1.171e-07	0.951141	3.28344e-07
hsa-miR-148a_hsa-miR-15b_hsa-miR-196b_hsa-miR-221	0.624688	1.2889e-09	1.08393	6.027e-09
hsa-miR-15b_hsa-miR-196b_hsa-miR-221_hsa-miR-346	0.624688	9.94085e-09	1.02961	3.40712e-08
hsa-miR-10a_hsa-miR-155_hsa-miR-15b_hsa-miR-221_hsa-miR-346	0.624688	5.74786e-08	0.968475	1.6335e-07
hsa-miR-10a_hsa-miR-155_hsa-miR-196b_hsa-miR-221_hsa-miR-222	0.624688	1.17439e-08	1.02286	4.00031e-08
hsa-miR-10b_hsa-miR-148a_hsa-miR-155_hsa-miR-221_hsa-miR-346	0.624688	2.0597e-06	0.854633	3.90349e-06
hsa-miR-10b_hsa-miR-148a_hsa-miR-15b_hsa-miR-221_hsa-miR-346	0.624688	8.01234e-08	0.963478	2.23847e-07
hsa-miR-10a_hsa-miR-10b_hsa-miR-148a_hsa-miR-155_hsa-miR-221_hsa-miR-222	0.624688	4.62013e-07	0.910963	1.01986e-06
hsa-miR-10a_hsa-miR-10b_hsa-miR-148a_hsa-miR-155_hsa-miR-221_hsa-miR-346	0.624688	1.01625e-06	0.884515	2.04781e-06
hsa-miR-10a_hsa-miR-10b_hsa-miR-15b_hsa-miR-221_hsa-miR-222_hsa-miR-346	0.624688	2.96398e-07	0.917629	6.90102e-07
hsa-miR-148a_hsa-miR-155_hsa-miR-15b_hsa-miR-196b_hsa-miR-221_hsa-miR-346	0.624688	1.03229e-08	1.02594	3.58782e-08
hsa-miR-10a_hsa-miR-10b_hsa-miR-148a_hsa-miR-196b_hsa-miR-221_hsa-miR-222_hsa-miR-346	0.624688	7.34472e-08	0.960498	2.02473e-07
hsa-miR-155_hsa-miR-222	0.619726	6.52773e-08	0.968176	1.72546e-07
hsa-miR-196b_hsa-miR-222	0.619726	1.1288e-08	1.01891	3.78225e-08
hsa-miR-10b_hsa-miR-222_hsa-miR-346	0.619726	1.09128e-06	0.872934	2.40552e-06
hsa-miR-155_hsa-miR-15b_hsa-miR-346	0.619726	1.4771e-07	0.93691	3.51976e-07
hsa-miR-10a_hsa-miR-10b_hsa-miR-222_hsa-miR-346	0.619726	1.59441e-06	0.85941	3.00337e-06
hsa-miR-10a_hsa-miR-148a_hsa-miR-196b_hsa-miR-221	0.619726	1.91804e-08	1.01378	5.70427e-08
hsa-miR-10b_hsa-miR-148a_hsa-miR-221_hsa-miR-222	0.619726	1.15272e-08	1.00809	4.22376e-08
hsa-miR-148a_hsa-miR-155_hsa-miR-196b_hsa-miR-222	0.619726	2.38224e-08	0.997458	7.20847e-08
hsa-miR-148a_hsa-miR-155_hsa-miR-196b_hsa-miR-346	0.619726	4.67956e-08	0.979171	1.2524e-07
hsa-miR-148a_hsa-miR-15b_hsa-miR-196b_hsa-miR-222	0.619726	3.78129e-09	1.04878	1.47927e-08
hsa-miR-15b_hsa-miR-196b_hsa-miR-221_hsa-miR-222	0.619726	2.74078e-09	1.06377	1.15577e-08
hsa-miR-10a_hsa-miR-10b_hsa-miR-148a_hsa-miR-221_hsa-miR-222	0.619726	2.83244e-07	0.913904	6.56312e-07
hsa-miR-10a_hsa-miR-10b_hsa-miR-221_hsa-miR-222_hsa-miR-346	0.619726	2.12157e-06	0.848832	3.96632e-06
hsa-miR-10a_hsa-miR-148a_hsa-miR-155_hsa-miR-15b_hsa-miR-222	0.619726	4.35518e-06	0.822343	7.37034e-06
hsa-miR-10a_hsa-miR-148a_hsa-miR-196b_hsa-miR-222_hsa-miR-346	0.619726	9.18522e-08	0.957663	2.32727e-07
hsa-miR-10a_hsa-miR-155_hsa-miR-15b_hsa-miR-221_hsa-miR-222	0.619726	3.23815e-08	0.987263	9.45857e-08
hsa-miR-10a_hsa-miR-155_hsa-miR-15b_hsa-miR-222_hsa-miR-346	0.619726	2.55373e-06	0.845809	4.7378e-06
hsa-miR-10a_hsa-miR-15b_hsa-miR-196b_hsa-miR-221_hsa-miR-346	0.619726	4.2638e-08	0.978695	1.25652e-07
hsa-miR-10b_hsa-miR-148a_hsa-miR-196b_hsa-miR-222_hsa-miR-346	0.619726	4.74915e-08	0.967455	1.39176e-07
hsa-miR-10b_hsa-miR-15b_hsa-miR-221_hsa-miR-222_hsa-miR-346	0.619726	6.85828e-07	0.889226	1.5303e-06
hsa-miR-155_hsa-miR-15b_hsa-miR-196b_hsa-miR-221_hsa-miR-346	0.619726	3.13495e-09	1.05426	1.26962e-08
hsa-miR-10a_hsa-miR-10b_hsa-miR-148a_hsa-miR-221_hsa-miR-222_hsa-miR-346	0.619726	1.16086e-06	0.868915	2.31782e-06
hsa-miR-10a_hsa-miR-148a_hsa-miR-15b_hsa-miR-196b_hsa-miR-222_hsa-miR-346	0.619726	6.3923e-08	0.96934	1.65075e-07
hsa-miR-10a_hsa-miR-10b_hsa-miR-148a_hsa-miR-15b_hsa-miR-221_hsa-miR-222_hsa-miR-346	0.619726	4.58174e-06	0.822568	7.88577e-06
hsa-miR-10a_hsa-miR-148a_hsa-miR-155_hsa-miR-15b_hsa-miR-196b_hsa-miR-221_hsa-miR-222	0.619726	4.67191e-09	1.04315	1.77995e-08
hsa-miR-10a_hsa-miR-148a_hsa-miR-155_hsa-miR-15b_hsa-miR-196b_hsa-miR-221_hsa-miR-346	0.619726	3.7166e-08	0.985514	1.02934e-07
hsa-miR-10a_hsa-miR-155_hsa-miR-15b_hsa-miR-196b_hsa-miR-221_hsa-miR-222_hsa-miR-346	0.619726	8.82524e-09	1.02581	3.06326e-08
hsa-miR-10a_hsa-miR-148a	0.614764	6.00791e-05	0.720815	8.32778e-05
hsa-miR-15b_hsa-miR-222	0.614764	1.25606e-07	0.940151	3.16791e-07
hsa-miR-10a_hsa-miR-148a_hsa-miR-155	0.614764	8.1699e-05	0.708487	0.00010751
hsa-miR-10a_hsa-miR-15b_hsa-miR-221	0.614764	9.00847e-08	0.94994	2.36336e-07
hsa-miR-148a_hsa-miR-15b_hsa-miR-346	0.614764	1.02483e-06	0.868415	1.9945e-06
hsa-miR-148a_hsa-miR-196b_hsa-miR-346	0.614764	4.74399e-07	0.901898	9.58192e-07
hsa-miR-10a_hsa-miR-148a_hsa-miR-155_hsa-miR-221	0.614764	8.13578e-07	0.878845	1.55712e-06
hsa-miR-10a_hsa-miR-148a_hsa-miR-15b_hsa-miR-221	0.614764	9.42917e-07	0.871038	1.81938e-06
hsa-miR-10a_hsa-miR-148a_hsa-miR-15b_hsa-miR-222	0.614764	1.19769e-05	0.782016	1.84799e-05
hsa-miR-10a_hsa-miR-148a_hsa-miR-15b_hsa-miR-346	0.614764	0.000128136	0.689165	0.000165239
hsa-miR-10a_hsa-miR-196b_hsa-miR-221_hsa-miR-222	0.614764	3.1725e-08	0.983248	9.16701e-08
hsa-miR-10a_hsa-miR-196b_hsa-miR-221_hsa-miR-346	0.614764	4.17016e-08	0.982065	1.16881e-07
hsa-miR-10b_hsa-miR-148a_hsa-miR-221_hsa-miR-346	0.614764	4.2054e-06	0.818666	7.58661e-06
hsa-miR-10b_hsa-miR-148a_hsa-miR-222_hsa-miR-346	0.614764	4.77451e-06	0.814125	8.5056e-06
hsa-miR-148a_hsa-miR-155_hsa-miR-15b_hsa-miR-222	0.614764	1.05136e-07	0.945876	2.64885e-07
hsa-miR-148a_hsa-miR-155_hsa-miR-15b_hsa-miR-346	0.614764	2.78403e-05	0.749254	3.99261e-05
hsa-miR-10a_hsa-miR-10b_hsa-miR-148a_hsa-miR-221_hsa-miR-346	0.614764	5.23128e-06	0.814015	8.67673e-06
hsa-miR-10a_hsa-miR-10b_hsa-miR-148a_hsa-miR-222_hsa-miR-346	0.614764	2.40046e-06	0.84565	4.32497e-06
hsa-miR-10b_hsa-miR-148a_hsa-miR-196b_hsa-miR-221_hsa-miR-346	0.614764	2.79066e-08	0.977047	8.91899e-08
hsa-miR-10b_hsa-miR-196b_hsa-miR-221_hsa-miR-222_hsa-miR-346	0.614764	4.0423e-07	0.895806	9.37011e-07
hsa-miR-148a_hsa-miR-155_hsa-miR-15b_hsa-miR-222_hsa-miR-346	0.614764	8.27175e-08	0.956027	2.09345e-07
hsa-miR-155_hsa-miR-15b_hsa-miR-196b_hsa-miR-221_hsa-miR-222	0.614764	1.10093e-08	1.01353	3.67705e-08
hsa-miR-10a_hsa-miR-148a_hsa-miR-155_hsa-miR-196b_hsa-miR-221_hsa-miR-346	0.614764	1.12256e-06	0.874154	2.06089e-06
hsa-miR-10a_hsa-miR-148a_hsa-miR-155_hsa-miR-196b_hsa-miR-222_hsa-miR-346	0.614764	5.86273e-07	0.895114	1.15639e-06
hsa-miR-10a_hsa-miR-148a_hsa-miR-15b_hsa-miR-196b_hsa-miR-221_hsa-miR-346	0.614764	2.0858e-07	0.927918	4.61683e-07
hsa-miR-10a_hsa-miR-15b_hsa-miR-196b_hsa-miR-221_hsa-miR-222_hsa-miR-346	0.614764	8.84789e-09	1.02175	3.00098e-08
hsa-miR-10b_hsa-miR-148a_hsa-miR-155_hsa-miR-221_hsa-miR-222_hsa-miR-346	0.614764	4.25251e-08	0.970689	1.24132e-07
hsa-miR-148a_hsa-miR-155_hsa-miR-15b_hsa-miR-196b_hsa-miR-222_hsa-miR-346	0.614764	9.04963e-09	1.02396	3.14722e-08
hsa-miR-10a_hsa-miR-10b_hsa-miR-148a_hsa-miR-155_hsa-miR-221_hsa-miR-222_hsa-miR-346	0.614764	4.97865e-06	0.819529	8.52563e-06
hsa-miR-10a_hsa-miR-148a_hsa-miR-155_hsa-miR-15b_hsa-miR-196b_hsa-miR-221_hsa-miR-222_hsa-miR-346	0.614764	2.59563e-08	0.989472	7.67583e-08
hsa-miR-148a_hsa-miR-155	0.609803	4.26642e-06	0.81383	7.29016e-06
hsa-miR-15b_hsa-miR-221	0.609803	5.54863e-08	0.95614	1.50987e-07
hsa-miR-10a_hsa-miR-155_hsa-miR-346	0.609803	2.15648e-05	0.758689	3.18311e-05
hsa-miR-148a_hsa-miR-196b_hsa-miR-222	0.609803	3.37378e-07	0.907163	7.16054e-07
hsa-miR-196b_hsa-miR-222_hsa-miR-346	0.609803	2.99466e-07	0.911534	6.41769e-07
hsa-miR-10a_hsa-miR-15b_hsa-miR-222_hsa-miR-346	0.609803	3.51876e-06	0.820925	6.12061e-06
hsa-miR-10a_hsa-miR-196b_hsa-miR-222_hsa-miR-346	0.609803	1.86727e-07	0.930943	4.30961e-07
hsa-miR-148a_hsa-miR-155_hsa-miR-15b_hsa-miR-221	0.609803	1.37993e-07	0.928232	3.35463e-07
hsa-miR-148a_hsa-miR-155_hsa-miR-196b_hsa-miR-221	0.609803	5.65435e-08	0.966724	1.51188e-07
hsa-miR-155_hsa-miR-15b_hsa-miR-221_hsa-miR-222	0.609803	2.49016e-08	0.985604	7.30416e-08
hsa-miR-155_hsa-miR-15b_hsa-miR-221_hsa-miR-346	0.609803	5.44201e-07	0.885554	1.12409e-06
hsa-miR-155_hsa-miR-196b_hsa-miR-221_hsa-miR-222	0.609803	7.24638e-09	1.02666	2.54389e-08
hsa-miR-155_hsa-miR-196b_hsa-miR-221_hsa-miR-346	0.609803	1.80282e-07	0.92736	4.13564e-07
hsa-miR-155_hsa-miR-196b_hsa-miR-222_hsa-miR-346	0.609803	9.78586e-08	0.946439	2.41371e-07
hsa-miR-10a_hsa-miR-148a_hsa-miR-196b_hsa-miR-221_hsa-miR-222	0.609803	1.01946e-07	0.94375	2.50213e-07
hsa-miR-148a_hsa-miR-155_hsa-miR-196b_hsa-miR-222_hsa-miR-346	0.609803	7.5699e-08	0.953457	1.90869e-07
hsa-miR-148a_hsa-miR-15b_hsa-miR-196b_hsa-miR-222_hsa-miR-346	0.609803	4.88552e-08	0.963145	1.34334e-07
hsa-miR-10b_hsa-miR-148a_hsa-miR-15b_hsa-miR-221_hsa-miR-222_hsa-miR-346	0.609803	1.00609e-06	0.868045	1.99509e-06
hsa-miR-10b_hsa-miR-148a_hsa-miR-196b_hsa-miR-221_hsa-miR-222_hsa-miR-346	0.609803	1.51346e-07	0.922753	3.84101e-07
hsa-miR-10a_hsa-miR-148a_hsa-miR-155_hsa-miR-196b_hsa-miR-221_hsa-miR-222_hsa-miR-346	0.609803	5.50612e-08	0.964166	1.44433e-07
hsa-miR-10b_hsa-miR-346	0.604841	4.13863e-05	0.727677	6.1836e-05
hsa-miR-196b_hsa-miR-221	0.604841	1.17797e-07	0.9372	2.76924e-07
hsa-miR-10a_hsa-miR-155_hsa-miR-221	0.604841	9.25485e-07	0.864976	1.75799e-06
hsa-miR-10a_hsa-miR-155_hsa-miR-222	0.604841	1.11978e-05	0.775612	1.72763e-05
hsa-miR-10a_hsa-miR-15b_hsa-miR-346	0.604841	0.00267306	0.543709	0.00293173
hsa-miR-148a_hsa-miR-196b_hsa-miR-221	0.604841	1.40849e-06	0.856538	2.53616e-06
hsa-miR-10a_hsa-miR-148a_hsa-miR-155_hsa-miR-222	0.604841	2.62641e-05	0.744678	3.69607e-05
hsa-miR-10a_hsa-miR-148a_hsa-miR-155_hsa-miR-221_hsa-miR-222	0.604841	2.56227e-06	0.8297	4.47896e-06
hsa-miR-10a_hsa-miR-148a_hsa-miR-15b_hsa-miR-222_hsa-miR-346	0.604841	5.85183e-05	0.713453	7.84422e-05
hsa-miR-10a_hsa-miR-148a_hsa-miR-196b_hsa-miR-221_hsa-miR-346	0.604841	1.80128e-06	0.848242	3.17693e-06
hsa-miR-148a_hsa-miR-155_hsa-miR-15b_hsa-miR-221_hsa-miR-346	0.604841	6.97764e-08	0.952064	1.75482e-07
hsa-miR-148a_hsa-miR-15b_hsa-miR-196b_hsa-miR-221_hsa-miR-346	0.604841	6.73007e-08	0.95162	1.7102e-07
hsa-miR-15b_hsa-miR-196b_hsa-miR-221_hsa-miR-222_hsa-miR-346	0.604841	1.19375e-07	0.935759	2.83524e-07
hsa-miR-10a_hsa-miR-148a_hsa-miR-155_hsa-miR-15b_hsa-miR-221_hsa-miR-346	0.604841	2.413e-06	0.836172	4.18241e-06
hsa-miR-10a_hsa-miR-148a_hsa-miR-155_hsa-miR-15b_hsa-miR-222_hsa-miR-346	0.604841	7.81889e-06	0.789676	1.22214e-05
hsa-miR-10a_hsa-miR-148a_hsa-miR-155_hsa-miR-196b_hsa-miR-221_hsa-miR-222	0.604841	1.36886e-07	0.93586	3.22749e-07
hsa-miR-10a_hsa-miR-148a_hsa-miR-15b_hsa-miR-196b_hsa-miR-221_hsa-miR-222	0.604841	4.43365e-08	0.968142	1.21262e-07
hsa-miR-155_hsa-miR-15b_hsa-miR-196b_hsa-miR-221_hsa-miR-222_hsa-miR-346	0.604841	1.28876e-07	0.933336	3.03469e-07
hsa-miR-10a_hsa-miR-148a_hsa-miR-15b_hsa-miR-196b_hsa-miR-221_hsa-miR-222_hsa-miR-346	0.604841	6.32712e-08	0.959021	1.63986e-07
hsa-miR-10a_hsa-miR-222_hsa-miR-346	0.599879	0.000657383	0.605693	0.000773842
hsa-miR-155_hsa-miR-222_hsa-miR-346	0.599879	1.72715e-05	0.756293	2.55852e-05
hsa-miR-196b_hsa-miR-221_hsa-miR-222	0.599879	3.40157e-07	0.900872	7.02272e-07
hsa-miR-10a_hsa-miR-148a_hsa-miR-155_hsa-miR-346	0.599879	0.000357943	0.634106	0.000421908
hsa-miR-10a_hsa-miR-15b_hsa-miR-221_hsa-miR-222	0.599879	5.89069e-08	0.952003	1.50555e-07
hsa-miR-10a_hsa-miR-221_hsa-miR-222_hsa-miR-346	0.599879	2.64952e-05	0.740972	3.78827e-05
hsa-miR-148a_hsa-miR-196b_hsa-miR-222_hsa-miR-346	0.599879	1.06263e-06	0.862079	1.94784e-06
hsa-miR-155_hsa-miR-15b_hsa-miR-222_hsa-miR-346	0.599879	3.87579e-06	0.812116	6.44554e-06
hsa-miR-10a_hsa-miR-148a_hsa-miR-155_hsa-miR-222_hsa-miR-346	0.599879	0.000237669	0.652197	0.000286878
hsa-miR-10a_hsa-miR-15b_hsa-miR-221_hsa-miR-222_hsa-miR-346	0.599879	1.69176e-05	0.757608	2.51196e-05
hsa-miR-148a_hsa-miR-155_hsa-miR-196b_hsa-miR-221_hsa-miR-346	0.599879	1.20192e-06	0.857854	2.19364e-06
hsa-miR-148a_hsa-miR-15b_hsa-miR-196b_hsa-miR-221_hsa-miR-222	0.599879	1.8731e-07	0.91698	4.18995e-07
hsa-miR-155_hsa-miR-196b_hsa-miR-221_hsa-miR-222_hsa-miR-346	0.599879	3.08778e-07	0.9022	6.50812e-07
hsa-miR-10a_hsa-miR-148a_hsa-miR-155_hsa-miR-15b_hsa-miR-221_hsa-miR-222	0.599879	4.12746e-05	0.722987	5.70599e-05
hsa-miR-10a_hsa-miR-148a_hsa-miR-15b_hsa-miR-221_hsa-miR-222_hsa-miR-346	0.599879	1.18588e-07	0.932162	2.76838e-07
hsa-miR-10a_hsa-miR-148a_hsa-miR-196b_hsa-miR-221_hsa-miR-222_hsa-miR-346	0.599879	3.27706e-07	0.901036	6.78987e-07
hsa-miR-10a_hsa-miR-155_hsa-miR-15b_hsa-miR-221_hsa-miR-222_hsa-miR-346	0.599879	8.03717e-07	0.864917	1.56789e-06
hsa-miR-10a_hsa-miR-155_hsa-miR-196b_hsa-miR-221_hsa-miR-222_hsa-miR-346	0.599879	1.72943e-07	0.92535	3.90626e-07
hsa-miR-148a_hsa-miR-155_hsa-miR-15b_hsa-miR-196b_hsa-miR-221_hsa-miR-222	0.599879	1.35717e-07	0.926738	3.14159e-07
hsa-miR-148a_hsa-miR-155_hsa-miR-15b_hsa-miR-221_hsa-miR-222_hsa-miR-346	0.599879	1.99353e-07	0.916125	4.40179e-07
hsa-miR-148a	0.594917	8.92829e-05	0.692755	0.000118323
hsa-miR-10a_hsa-miR-222	0.594917	0.000217449	0.651927	0.000268546
hsa-miR-10a_hsa-miR-148a_hsa-miR-221	0.594917	1.33909e-05	0.764801	1.99276e-05
hsa-miR-10a_hsa-miR-148a_hsa-miR-222	0.594917	0.000265601	0.642721	0.000330239
hsa-miR-148a_hsa-miR-15b_hsa-miR-221	0.594917	3.24157e-06	0.813816	5.56016e-06
hsa-miR-15b_hsa-miR-221_hsa-miR-222	0.594917	4.25831e-07	0.888956	8.57393e-07
hsa-miR-196b_hsa-miR-221_hsa-miR-346	0.594917	4.50977e-06	0.811241	7.09199e-06
hsa-miR-10a_hsa-miR-148a_hsa-miR-222_hsa-miR-346	0.594917	0.00149799	0.562658	0.0017059
hsa-miR-148a_hsa-miR-196b_hsa-miR-221_hsa-miR-222	0.594917	7.39539e-07	0.871731	1.38772e-06
hsa-miR-148a_hsa-miR-196b_hsa-miR-221_hsa-miR-346	0.594917	1.59322e-06	0.848917	2.80091e-06
hsa-miR-196b_hsa-miR-221_hsa-miR-222_hsa-miR-346	0.594917	2.80232e-06	0.821003	4.9806e-06
hsa-miR-10a_hsa-miR-148a_hsa-miR-155_hsa-miR-221_hsa-miR-346	0.594917	2.71399e-05	0.738003	3.78394e-05
hsa-miR-10a_hsa-miR-148a_hsa-miR-15b_hsa-miR-221_hsa-miR-222	0.594917	2.6298e-06	0.823056	4.48936e-06
hsa-miR-10a_hsa-miR-148a_hsa-miR-15b_hsa-miR-221_hsa-miR-346	0.594917	1.27929e-06	0.848409	2.29981e-06
hsa-miR-10b_hsa-miR-148a_hsa-miR-221_hsa-miR-222_hsa-miR-346	0.594917	4.73188e-06	0.801616	8.19244e-06
hsa-miR-148a_hsa-miR-155_hsa-miR-15b_hsa-miR-221_hsa-miR-222	0.594917	5.09717e-07	0.882348	1.00496e-06
hsa-miR-148a_hsa-miR-155_hsa-miR-196b_hsa-miR-221_hsa-miR-222	0.594917	3.10516e-07	0.898272	6.46155e-07
hsa-miR-10a_hsa-miR-148a_hsa-miR-155_hsa-miR-15b_hsa-miR-221_hsa-miR-222_hsa-miR-346	0.594917	1.27627e-06	0.852841	2.28673e-06
hsa-miR-10a	0.589955	0.0108684	0.457299	0.0112133
hsa-miR-222	0.589955	7.52795e-06	0.781782	1.24198e-05
hsa-miR-155_hsa-miR-221	0.589955	3.31388e-07	0.895751	6.83838e-07
hsa-miR-148a_hsa-miR-155_hsa-miR-221	0.589955	4.38695e-05	0.716362	5.98942e-05
hsa-miR-148a_hsa-miR-155_hsa-miR-222	0.589955	7.98946e-05	0.692299	0.000104246
hsa-miR-148a_hsa-miR-155_hsa-miR-346	0.589955	0.000276544	0.640943	0.000326866
hsa-miR-155_hsa-miR-221_hsa-miR-222	0.589955	1.43411e-06	0.845287	2.58776e-06
hsa-miR-10a_hsa-miR-155_hsa-miR-221_hsa-miR-222	0.589955	7.24021e-06	0.789166	1.09929e-05
hsa-miR-10a_hsa-miR-155_hsa-miR-222_hsa-miR-346	0.589955	5.11614e-05	0.708904	6.87759e-05
hsa-miR-10a_hsa-miR-15b_hsa-miR-221_hsa-miR-346	0.589955	5.76195e-06	0.794541	8.9172e-06
hsa-miR-148a_hsa-miR-15b_hsa-miR-222_hsa-miR-346	0.589955	6.97524e-06	0.78506	1.107e-05
hsa-miR-10a_hsa-miR-155_hsa-miR-221_hsa-miR-222_hsa-miR-346	0.589955	4.45493e-06	0.801645	7.20181e-06
hsa-miR-10a_hsa-miR-196b_hsa-miR-221_hsa-miR-222_hsa-miR-346	0.589955	1.0746e-06	0.85668	1.93721e-06
hsa-miR-148a_hsa-miR-196b_hsa-miR-221_hsa-miR-222_hsa-miR-346	0.589955	2.62613e-06	0.827025	4.48205e-06
hsa-miR-155_hsa-miR-15b_hsa-miR-221_hsa-miR-222_hsa-miR-346	0.589955	1.44906e-06	0.844928	2.54976e-06
hsa-miR-10a_hsa-miR-148a_hsa-miR-155_hsa-miR-221_hsa-miR-222_hsa-miR-346	0.589955	3.07961e-06	0.820031	5.02176e-06
hsa-miR-148a_hsa-miR-155_hsa-miR-196b_hsa-miR-221_hsa-miR-222_hsa-miR-346	0.589955	1.81475e-06	0.83859	3.11107e-06
hsa-miR-148a_hsa-miR-15b_hsa-miR-196b_hsa-miR-221_hsa-miR-222_hsa-miR-346	0.589955	1.39866e-06	0.846598	2.46396e-06
hsa-miR-148a_hsa-miR-155_hsa-miR-15b_hsa-miR-196b_hsa-miR-221_hsa-miR-222_hsa-miR-346	0.589955	1.03587e-06	0.855913	1.88905e-06
hsa-miR-10a_hsa-miR-221	0.584994	2.60358e-05	0.73555	3.54554e-05
hsa-miR-196b_hsa-miR-346	0.584994	0.000101751	0.690582	0.00012307
hsa-miR-10a_hsa-miR-221_hsa-miR-346	0.584994	5.08624e-05	0.708525	6.69963e-05
hsa-miR-148a_hsa-miR-15b_hsa-miR-222	0.584994	1.60007e-05	0.751473	2.34932e-05
hsa-miR-15b_hsa-miR-222_hsa-miR-346	0.584994	0.000247819	0.640615	0.000304129
hsa-miR-10a_hsa-miR-155_hsa-miR-221_hsa-miR-346	0.584994	1.35282e-05	0.758647	1.97976e-05
hsa-miR-148a_hsa-miR-15b_hsa-miR-221_hsa-miR-346	0.584994	9.07248e-07	0.859835	1.63978e-06
hsa-miR-148a_hsa-miR-15b_hsa-miR-221_hsa-miR-222_hsa-miR-346	0.584994	3.37836e-06	0.808699	5.71373e-06
hsa-miR-10a_hsa-miR-221_hsa-miR-222	0.580032	3.61491e-06	0.80655	5.74641e-06
hsa-miR-155_hsa-miR-221_hsa-miR-346	0.580032	2.62374e-05	0.734892	3.63845e-05
hsa-miR-10a_hsa-miR-148a_hsa-miR-221_hsa-miR-222	0.580032	1.59637e-05	0.751309	2.29515e-05
hsa-miR-10a_hsa-miR-148a_hsa-miR-221_hsa-miR-346	0.580032	6.68877e-05	0.695741	8.65828e-05
hsa-miR-148a_hsa-miR-155_hsa-miR-221_hsa-miR-222	0.580032	6.94371e-06	0.786661	1.06367e-05
hsa-miR-148a_hsa-miR-155_hsa-miR-222_hsa-miR-346	0.580032	6.07915e-05	0.701204	8.0856e-05
hsa-miR-148a_hsa-miR-15b_hsa-miR-221_hsa-miR-222	0.580032	1.38488e-06	0.843158	2.42915e-06
hsa-miR-155_hsa-miR-221_hsa-miR-222_hsa-miR-346	0.580032	7.551e-05	0.691064	9.66946e-05
hsa-miR-10a_hsa-miR-148a_hsa-miR-221_hsa-miR-222_hsa-miR-346	0.580032	2.40621e-05	0.735577	3.4069e-05
hsa-miR-148a_hsa-miR-155_hsa-miR-221_hsa-miR-222_hsa-miR-346	0.580032	2.7525e-05	0.730195	3.86797e-05
hsa-miR-10a_hsa-miR-148a_hsa-miR-346	0.57507	0.0227229	0.402522	0.0231326
hsa-miR-148a_hsa-miR-221_hsa-miR-222_hsa-miR-346	0.57507	3.98382e-06	0.797576	6.82588e-06
hsa-miR-155_hsa-miR-346	0.570108	0.0074997	0.467265	0.00772859
hsa-miR-148a_hsa-miR-221_hsa-miR-222	0.570108	8.30481e-06	0.768877	1.33722e-05
hsa-miR-148a_hsa-miR-155_hsa-miR-221_hsa-miR-346	0.570108	4.74021e-05	0.709341	6.21189e-05
hsa-miR-15b_hsa-miR-221_hsa-miR-222_hsa-miR-346	0.570108	0.000210837	0.643885	0.00025232
hsa-miR-10a_hsa-miR-346	0.565146	0.104745	0.287418	0.102847
hsa-miR-148a_hsa-miR-222	0.565146	2.90754e-06	0.810762	4.97212e-06
hsa-miR-148a_hsa-miR-222_hsa-miR-346	0.565146	2.59072e-05	0.725211	3.74735e-05
hsa-miR-15b_hsa-miR-221_hsa-miR-346	0.565146	0.000676608	0.588725	0.000767002
hsa-miR-148a_hsa-miR-221	0.560184	0.000148014	0.655334	0.00018128
hsa-miR-221_hsa-miR-222	0.560184	0.000242248	0.633439	0.000303067
hsa-miR-346	0.558899	0.00652061	-0.470594	0.00719539
hsa-miR-221	0.555223	0.000115253	0.66402	0.000148645
hsa-miR-15b_hsa-miR-346	0.555223	0.0245556	0.391393	0.0244746
hsa-miR-148a_hsa-miR-221_hsa-miR-346	0.555223	0.000130746	0.661118	0.000164834
hsa-miR-148a_hsa-miR-346	0.550261	0.0269062	0.382429	0.0280987
hsa-miR-221_hsa-miR-222_hsa-miR-346	0.545299	0.00308176	0.510108	0.00336671
hsa-miR-222_hsa-miR-346	0.530414	0.194196	0.223034	0.195623
hsa-miR-221_hsa-miR-346	0.505604	0.0566882	0.330021	0.0563901
